# Supplementary material for: The Potential for Sample Testing at the Pen Level to Inform Prudent Antimicrobial Selection for Bovine Respiratory Disease Treatment: Investigations Using a Feedlot Simulation Tool
Source: Antibiotics (Basel). 2025 Oct 11;14(10):1009. doi: 10.3390/antibiotics14101009 (PMC12562166; doi:10.3390/antibiotics14101009)
Supplement: Supplementary file 1 [file antibiotics-14-01009-s001.zip]

Archive with 4 entries (4 files):
- Supplement File S1 - Feedlot Model Documentation (ODD) - 09 Oct 2025.pdf
- Supplement File S2 - Supplemental Figures and Tables.pdf
- Supplement File S3 - MC Output Data - baseline BRD treatment protocol experiments.xlsx
- Supplement File S4 - MC Output Data - extreme BRD treatment protocol experiments.xlsx
