# Supplementary material for: The Potential for Sample Testing at the Pen Level to Inform Prudent Antimicrobial Selection for Bovine Respiratory Disease Treatment: Investigations Using a Feedlot Simulation Tool
Source: Antibiotics (Basel). 2025 Oct 11;14(10):1009. doi: 10.3390/antibiotics14101009 (PMC12562166; doi:10.3390/antibiotics14101009)
Supplement: Supplementary file 1 [file antibiotics-14-01009-s001.zip › Supplement File S3 - MC Output Data - baseline BRD treatment protocol experiments.xlsx]

## Sheet: File S3
	The potential for sample testing at the pen level to inform prudent antimicrobial selection for bovine respiratory disease treatment: investigations using a feedlot simulation tool
	Dana E. Ramsay, Wade McDonald, Sheryl P. Gow, Lianne McLeod, Simon J.G. Otto, Nathaniel D. Osgood, and Cheryl L. Waldner
	Supplementary File S3:
	MC Output Data - baseline BRD treatment protocol experiments

## Sheet: Data - % AMR calves - 50DOF
15-ring macrolides	50 DOF
Test at	0 DOF																												13 DOF
	PEN														FEEDLOT														PEN														FEEDLOT
	Median	Interval	P2.5	P25	P75	P97.5	NegInt	PosInt	Q1	Q2	Q3	Q4	OverThresh50	OverThresh70	Median	Interval	P2.5	P25	P75	P97.5	NegInt	PosInt	Q1	Q2	Q3	Q4	OverThresh50	OverThresh70	Median	Interval	P2.5	P25	P75	P97.5	NegInt	PosInt	Q1	Q2	Q3	Q4	OverThresh50	OverThresh70	Median	Interval	P2.5	P25	P75	P97.5	NegInt
Control (no testing, not responsive)	34.2	(23.7, 44.2)	23.7374	30.6122	37.6884	44.2211	10.4626	10.0211	6.87487	3.58776	3.48844	6.53266	15.1	0.2	34.1	(32.6, 35.6)	32.6484	33.5988	34.6147	35.6095	1.45165	1.50949	0.950489	0.501157	0.514716	0.994774	0	0	--	(--, --)	--	--	--	--	#VALUE!	#VALUE!	#VALUE!	#VALUE!	#VALUE!	#VALUE!	--	--	--	(--, --)	--	--	--	--	#VALUE!
Test only (control), 100%SeSp, baseline	34.17	(23.7, 44.2)	23.74	30.61	37.69	44.22	10.43	10.05	6.87	3.56	3.52	6.53	15	0.2	34.13	(32.7, 35.5)	32.65	33.61	34.6	35.53	1.48	1.4	0.96	0.52	0.47	0.93	0	0	34.17	(23.7, 44.2)	23.74	30.61	37.69	44.22	10.43	10.05	6.87	3.56	3.52	6.53	15.1	0.2	34.12	(32.6, 35.6)	32.59	33.59	34.63	35.58	1.53
Test-to-treat, 100%SeSp, baseline	34.17	(23.7, 44.2)	23.74	30.61	37.69	44.22	10.43	10.05	6.87	3.56	3.52	6.53	15.1	0.2	34.12	(32.6, 35.6)	32.6	33.59	34.63	35.61	1.52	1.49	0.99	0.53	0.51	0.98	0	0	34.17	(23.7, 44.2)	23.74	30.61	37.69	44.22	10.43	10.05	6.87	3.56	3.52	6.53	15.2	0.2	34.14	(32.6, 35.6)	32.63	33.62	34.62	35.58	1.51
Test only (control), 100%SeSp, double sample	34.17	(23.7, 44.2)	23.74	30.61	37.69	44.22	10.43	10.05	6.87	3.56	3.52	6.53	15.1	0.2	34.14	(32.7, 35.6)	32.67	33.62	34.6	35.55	1.47	1.41	0.95	0.52	0.46	0.95	0	0	34.17	(23.7, 44.2)	23.74	30.61	37.69	44.22	10.43	10.05	6.87	3.56	3.52	6.53	15.1	0.2	34.1	(32.6, 35.6)	32.61	33.6	34.63	35.59	1.49
Test-to-treat, 100%SeSp, double sample	34.17	(23.7, 44.2)	23.74	30.61	37.69	44.22	10.43	10.05	6.87	3.56	3.52	6.53	15	0.2	34.1	(32.7, 35.6)	32.65	33.61	34.61	35.58	1.45	1.48	0.96	0.49	0.51	0.97	0	0	34.17	(23.7, 44.3)	23.74	30.61	37.69	44.33	10.43	10.16	6.87	3.56	3.52	6.64	15.1	0.2	34.1	(32.6, 35.6)	32.62	33.59	34.63	35.55	1.48
Test only (control), 100%SeSp, low threshold	34.17	(23.7, 44.2)	23.74	30.61	37.69	44.22	10.43	10.05	6.87	3.56	3.52	6.53	15	0.2	34.1	(32.7, 35.6)	32.67	33.61	34.61	35.59	1.43	1.49	0.94	0.49	0.51	0.98	0	0	34.17	(23.7, 44.4)	23.74	30.61	37.69	44.39	10.43	10.22	6.87	3.56	3.52	6.7	15.2	0.2	34.13	(32.7, 35.6)	32.66	33.62	34.64	35.61	1.47
Test-to-treat, 100%SeSp, low threshold	34.17	(23.7, 44.2)	23.74	30.61	37.69	44.22	10.43	10.05	6.87	3.56	3.52	6.53	15	0.2	34.13	(32.7, 35.6)	32.65	33.62	34.63	35.61	1.48	1.48	0.97	0.51	0.5	0.98	0	0	34.17	(23.6, 44.2)	23.62	30.61	37.69	44.22	10.55	10.05	6.99	3.56	3.52	6.53	15.1	0.2	34.12	(32.6, 35.6)	32.59	33.6	34.61	35.64	1.53
Test only (control), high AMR, 100%SeSp	34.17	(23.7, 44.2)	23.74	30.61	37.69	44.22	10.43	10.05	6.87	3.56	3.52	6.53	15.1	0.2	34.09	(32.6, 35.6)	32.62	33.59	34.63	35.6	1.47	1.51	0.97	0.5	0.54	0.97	0	0	34.17	(23.7, 44.4)	23.74	30.61	37.69	44.39	10.43	10.22	6.87	3.56	3.52	6.7	15.1	0.2	34.1	(32.7, 35.6)	32.65	33.59	34.63	35.56	1.45
Test-to-treat, high AMR, 100%SeSp	34.17	(23.7, 44.2)	23.74	30.61	37.69	44.22	10.43	10.05	6.87	3.56	3.52	6.53	15	0.2	34.12	(32.6, 35.5)	32.64	33.62	34.63	35.54	1.48	1.42	0.98	0.5	0.51	0.91	0	0	34.17	(23.7, 44.3)	23.74	30.61	37.69	44.33	10.43	10.16	6.87	3.56	3.52	6.64	15.1	0.2	34.13	(32.6, 35.6)	32.62	33.61	34.65	35.63	1.51
Test only (control), high AMR, double sample	34.18	(23.7, 44.2)	23.74	30.61	37.69	44.22	10.44	10.04	6.87	3.57	3.51	6.53	15.1	0.2	34.12	(32.6, 35.6)	32.59	33.62	34.63	35.59	1.53	1.47	1.03	0.5	0.51	0.96	0	0	34.17	(23.7, 44.2)	23.74	30.61	37.69	44.22	10.43	10.05	6.87	3.56	3.52	6.53	15.2	0.2	34.11	(32.6, 35.6)	32.57	33.6	34.63	35.58	1.54
Test-to-treat, high AMR, double sample	34.17	(23.7, 44.2)	23.74	30.61	37.69	44.22	10.43	10.05	6.87	3.56	3.52	6.53	15	0.2	34.11	(32.6, 35.6)	32.58	33.58	34.62	35.59	1.53	1.48	1	0.53	0.51	0.97	0	0	34.17	(23.7, 44.2)	23.74	30.61	37.69	44.22	10.43	10.05	6.87	3.56	3.52	6.53	15.1	0.2	34.12	(32.6, 35.6)	32.62	33.61	34.64	35.57	1.5
Test only (control), high AMR, low threshold	34.17	(23.7, 44.2)	23.74	30.61	37.69	44.16	10.43	9.99	6.87	3.56	3.52	6.47	15	0.2	34.11	(32.7, 35.6)	32.67	33.6	34.62	35.6	1.44	1.49	0.93	0.51	0.51	0.98	0	0	34.17	(23.7, 44.2)	23.74	30.61	37.69	44.22	10.43	10.05	6.87	3.56	3.52	6.53	15	0.2	34.12	(32.6, 35.6)	32.62	33.61	34.63	35.58	1.5
Test-to-treat, high AMR, low threshold	34.17	(23.7, 44.3)	23.74	30.61	37.69	44.33	10.43	10.16	6.87	3.56	3.52	6.64	15.1	0.2	34.12	(32.6, 35.7)	32.63	33.61	34.66	35.68	1.49	1.56	0.98	0.51	0.54	1.02	0	0	34.17	(23.7, 44.2)	23.71	30.61	37.69	44.22	10.46	10.05	6.9	3.56	3.52	6.53	15.1	0.2	34.11	(32.6, 35.5)	32.6	33.6	34.61	35.53	1.51
Test only (control), high AMR, MedianSeSp (phen)	34.17	(23.7, 44.2)	23.74	30.61	37.69	44.22	10.43	10.05	6.87	3.56	3.52	6.53	15	0.2	34.1	(32.6, 35.6)	32.64	33.6	34.61	35.57	1.46	1.47	0.96	0.5	0.51	0.96	0	0	34.17	(23.7, 44.2)	23.74	30.61	37.69	44.22	10.43	10.05	6.87	3.56	3.52	6.53	15	0.2	34.11	(32.6, 35.6)	32.59	33.59	34.61	35.63	1.52
Test-to-treat, high AMR, MedianSeSp (phen)	34.17	(23.7, 44.3)	23.74	30.61	37.69	44.33	10.43	10.16	6.87	3.56	3.52	6.64	15	0.2	34.13	(32.6, 35.6)	32.64	33.59	34.63	35.59	1.49	1.46	0.95	0.54	0.5	0.96	0	0	34.17	(23.7, 44.2)	23.74	30.61	37.69	44.22	10.43	10.05	6.87	3.56	3.52	6.53	15	0.2	34.1	(32.6, 35.6)	32.62	33.58	34.61	35.6	1.48
Test only (control), high AMR, MedianSeSp (gen)	34.17	(23.7, 44.2)	23.74	30.61	37.69	44.22	10.43	10.05	6.87	3.56	3.52	6.53	15.1	0.2	34.12	(32.6, 35.6)	32.63	33.61	34.59	35.61	1.49	1.49	0.98	0.51	0.47	1.02	0	0	34.17	(23.7, 44.2)	23.74	30.61	37.69	44.22	10.43	10.05	6.87	3.56	3.52	6.53	15.1	0.2	34.12	(32.7, 35.6)	32.66	33.6	34.62	35.62	1.46
Test-to-treat, high AMR,MedianSeSp (gen)	34.17	(23.7, 44.2)	23.74	30.61	37.69	44.22	10.43	10.05	6.87	3.56	3.52	6.53	15	0.2	34.1	(32.6, 35.6)	32.61	33.62	34.61	35.6	1.49	1.5	1.01	0.48	0.51	0.99	0	0	34.17	(23.7, 44.2)	23.74	30.61	37.69	44.22	10.43	10.05	6.87	3.56	3.52	6.53	15	0.2	34.13	(32.6, 35.6)	32.61	33.62	34.62	35.58	1.52
16-ring macroides	50 DOF
Test at	0 DOF																												13 DOF
	PEN														FEEDLOT														PEN														FEEDLOT
	Median	Interval	P2.5	P25	P75	P97.5	NegInt	PosInt	Q1	Q2	Q3	Q4	OverThresh50	OverThresh70	Median	Interval	P2.5	P25	P75	P97.5	NegInt	PosInt	Q1	Q2	Q3	Q4	OverThresh50	OverThresh70	Median	Interval	P2.5	P25	P75	P97.5	NegInt	PosInt	Q1	Q2	Q3	Q4	OverThresh50	OverThresh70	Median	Interval	P2.5	P25	P75	P97.5	NegInt
Control (no testing, not responsive)	17.3	(0.0, 30.2)	0	11.9171	22.1106	30.1508	17.3	12.8508	11.9171	5.3829	4.81055	8.0402	0.1	0	16.3	(13.9, 18.6)	13.9067	15.4921	17.1415	18.624	2.39333	2.32397	1.5854	0.807932	0.841543	1.48242	0	0	--	(--, --)	--	--	--	--	#VALUE!	#VALUE!	#VALUE!	#VALUE!	#VALUE!	#VALUE!	--	--	--	(--, --)	--	--	--	--	#VALUE!
Test only (control), 100%SeSp, baseline	17.44	(0.0, 30.3)	0	12	22.11	30.26	17.44	12.82	12	5.44	4.67	8.15	0.1	0	16.36	(14.0, 18.6)	13.96	15.54	17.18	18.64	2.4	2.28	1.58	0.82	0.82	1.46	0	0	17.44	(0.0, 30.3)	0	12.06	22.11	30.26	17.44	12.82	12.06	5.38	4.67	8.15	0.1	0	16.37	(14.0, 18.7)	14.04	15.55	17.16	18.67	2.33
Test-to-treat, 100%SeSp, baseline	17.44	(0.0, 30.2)	0	12.06	22.11	30.15	17.44	12.71	12.06	5.38	4.67	8.04	0.1	0	16.37	(14.0, 18.6)	14.03	15.58	17.14	18.63	2.34	2.26	1.55	0.79	0.77	1.49	0	0	17.44	(0.0, 30.3)	0	12	22.11	30.3	17.44	12.86	12	5.44	4.67	8.19	0.1	0	16.38	(14.0, 18.7)	13.98	15.54	17.16	18.67	2.4
Test only (control), 100%SeSp, double sample	17.44	(0.0, 30.2)	0	12	22.11	30.15	17.44	12.71	12	5.44	4.67	8.04	0.1	0	16.38	(14.0, 18.6)	14	15.54	17.16	18.64	2.38	2.26	1.54	0.84	0.78	1.48	0	0	17.44	(0.0, 30.3)	0	12	22.11	30.26	17.44	12.82	12	5.44	4.67	8.15	0.1	0	16.34	(13.9, 18.6)	13.9	15.55	17.16	18.6	2.44
Test-to-treat, 100%SeSp, double sample	17.44	(0.0, 30.3)	0	12	22.11	30.26	17.44	12.82	12	5.44	4.67	8.15	0.1	0	16.38	(14.0, 18.6)	14.03	15.55	17.16	18.64	2.35	2.26	1.52	0.83	0.78	1.48	0	0	17.44	(0.0, 30.2)	0	12.06	22.11	30.15	17.44	12.71	12.06	5.38	4.67	8.04	0.1	0	16.34	(14.0, 18.6)	13.99	15.55	17.18	18.63	2.35
Test only (control), 100%SeSp, low threshold	17.44	(0.0, 30.3)	0	12	22.11	30.3	17.44	12.86	12	5.44	4.67	8.19	0.1	0	16.38	(14.0, 18.7)	13.99	15.56	17.2	18.68	2.39	2.3	1.57	0.82	0.82	1.48	0	0	17.44	(0.0, 30.2)	0	12	22.11	30.15	17.44	12.71	12	5.44	4.67	8.04	0.1	0	16.37	(14.0, 18.6)	14	15.53	17.16	18.61	2.37
Test-to-treat, 100%SeSp, low threshold	17.5	(0.0, 30.3)	0	12.06	22.11	30.26	17.5	12.76	12.06	5.44	4.61	8.15	0.1	0	16.41	(14.1, 18.7)	14.06	15.6	17.19	18.69	2.35	2.28	1.54	0.81	0.78	1.5	0	0	17.35	(0.0, 30.3)	0	11.86	22.11	30.26	17.35	12.91	11.86	5.49	4.76	8.15	0.1	0	16.33	(13.9, 18.7)	13.92	15.55	17.15	18.67	2.41
Test only (control), high AMR, 100%SeSp	17.68	(0.0, 30.3)	0	12.63	22.22	30.3	17.68	12.62	12.63	5.05	4.54	8.08	0.1	0	16.84	(14.6, 19.0)	14.6	16.07	17.63	18.99	2.24	2.15	1.47	0.77	0.79	1.36	0	0	17.68	(0.0, 30.3)	0	12.63	22.22	30.3	17.68	12.62	12.63	5.05	4.54	8.08	0.1	0	16.85	(14.6, 19.0)	14.64	16.08	17.61	19.02	2.21
Test-to-treat, high AMR, 100%SeSp	17.71	(0.0, 30.3)	0	12.63	22.22	30.3	17.71	12.59	12.63	5.08	4.51	8.08	0.1	0	16.85	(14.6, 19.0)	14.58	16.1	17.6	19.04	2.27	2.19	1.52	0.75	0.75	1.44	0	0	17.77	(0.0, 30.3)	0	12.63	22.22	30.3	17.77	12.53	12.63	5.14	4.45	8.08	0.1	0	16.88	(14.6, 19.1)	14.6	16.12	17.64	19.08	2.28
Test only (control), high AMR, double sample	17.77	(0.0, 30.4)	0	12.63	22.22	30.41	17.77	12.64	12.63	5.14	4.45	8.19	0.1	0	16.87	(14.6, 19.1)	14.56	16.08	17.61	19.07	2.31	2.2	1.52	0.79	0.74	1.46	0	0	17.68	(0.0, 30.3)	0	12.63	22.22	30.3	17.68	12.62	12.63	5.05	4.54	8.08	0.1	0	16.87	(14.6, 19.0)	14.61	16.09	17.62	19.03	2.26
Test-to-treat, high AMR, double sample	17.77	(0.0, 30.3)	0	12.63	22.22	30.3	17.77	12.53	12.63	5.14	4.45	8.08	0.1	0	16.85	(14.6, 19.0)	14.57	16.09	17.61	19.01	2.28	2.16	1.52	0.76	0.76	1.4	0	0	17.68	(0.0, 30.3)	0	12.63	22.22	30.3	17.68	12.62	12.63	5.05	4.54	8.08	0.1	0	16.85	(14.5, 19.0)	14.52	16.07	17.6	19.01	2.33
Test only (control), high AMR, low threshold	17.71	(0.0, 30.3)	0	12.56	22.22	30.3	17.71	12.59	12.56	5.15	4.51	8.08	0.1	0	16.86	(14.6, 19.0)	14.6	16.08	17.62	19	2.26	2.14	1.48	0.78	0.76	1.38	0	0	17.68	(0.0, 30.3)	0	12.63	22.22	30.3	17.68	12.62	12.63	5.05	4.54	8.08	0.1	0	16.83	(14.6, 19.0)	14.59	16.04	17.6	19.04	2.24
Test-to-treat, high AMR, low threshold	17.8	(0.0, 30.5)	0	12.69	22.34	30.46	17.8	12.66	12.69	5.11	4.54	8.12	0.1	0	16.99	(14.7, 19.2)	14.66	16.22	17.78	19.16	2.33	2.17	1.56	0.77	0.79	1.38	0	0	18.09	(0.0, 30.6)	0	13.13	22.56	30.61	18.09	12.52	13.13	4.96	4.47	8.05	0.1	0	17.3	(15.1, 19.4)	15.11	16.53	18.05	19.42	2.19
Test only (control), high AMR, MedianSeSp (phen)	17.68	(0.0, 30.3)	0	12.56	22.22	30.3	17.68	12.62	12.56	5.12	4.54	8.08	0.1	0	16.81	(14.5, 19.1)	14.53	16.04	17.59	19.06	2.28	2.25	1.51	0.77	0.78	1.47	0	0	17.77	(0.0, 30.3)	0	12.63	22.22	30.3	17.77	12.53	12.63	5.14	4.45	8.08	0.1	0	16.83	(14.5, 19.0)	14.54	16.09	17.62	19.04	2.29
Test-to-treat, high AMR, MedianSeSp (phen)	17.77	(0.0, 30.3)	0	12.63	22.28	30.3	17.77	12.53	12.63	5.14	4.51	8.02	0.1	0	16.86	(14.6, 19.0)	14.62	16.11	17.61	18.99	2.24	2.13	1.49	0.75	0.75	1.38	0	0	17.68	(0.0, 30.3)	0	12.56	22.22	30.3	17.68	12.62	12.56	5.12	4.54	8.08	0.1	0	16.82	(14.6, 19.0)	14.55	16.07	17.58	19.03	2.27
Test only (control), high AMR, MedianSeSp (gen)	17.71	(0.0, 30.3)	0	12.63	22.22	30.3	17.71	12.59	12.63	5.08	4.51	8.08	0.1	0	16.84	(14.6, 19.0)	14.56	16.05	17.6	19	2.28	2.16	1.49	0.79	0.76	1.4	0	0	17.77	(0.0, 30.3)	0	12.63	22.22	30.3	17.77	12.53	12.63	5.14	4.45	8.08	0.1	0	16.85	(14.5, 19.0)	14.5	16.07	17.62	18.99	2.35
Test-to-treat, high AMR,MedianSeSp (gen)	17.77	(0.0, 30.3)	0	12.63	22.22	30.3	17.77	12.53	12.63	5.14	4.45	8.08	0.1	0	16.87	(14.6, 19.1)	14.59	16.1	17.65	19.08	2.28	2.21	1.51	0.77	0.78	1.43	0	0	17.77	(0.0, 30.4)	0	12.69	22.34	30.41	17.77	12.64	12.69	5.08	4.57	8.07	0.1	0	16.93	(14.6, 19.0)	14.59	16.19	17.66	19.01	2.34
Tetracyclines	50 DOF
Test at	0 DOF																												13 DOF
	PEN														FEEDLOT														PEN														FEEDLOT
	Median	Interval	P2.5	P25	P75	P97.5	NegInt	PosInt	Q1	Q2	Q3	Q4	OverThresh50	OverThresh70	Median	Interval	P2.5	P25	P75	P97.5	NegInt	PosInt	Q1	Q2	Q3	Q4	OverThresh50	OverThresh70	Median	Interval	P2.5	P25	P75	P97.5	NegInt	PosInt	Q1	Q2	Q3	Q4	OverThresh50	OverThresh70	Median	Interval	P2.5	P25	P75	P97.5	NegInt
Control (no testing, not responsive)	18.6	(7.0, 32.2)	7	14.1414	23.2323	32.1608	11.6	13.5608	7.14141	4.45859	4.63232	8.92848	1.2	0.1	18.8	(17.0, 20.7)	16.9856	18.1641	19.4464	20.7199	1.81438	1.91994	1.1785	0.635887	0.646378	1.27356	0	0	--	(--, --)	--	--	--	--	#VALUE!	#VALUE!	#VALUE!	#VALUE!	#VALUE!	#VALUE!	--	--	--	(--, --)	--	--	--	--	#VALUE!
Test only (control), 100%SeSp, baseline	18.59	(7.0, 32.2)	7.04	14.14	23.23	32.16	11.55	13.57	7.1	4.45	4.64	8.93	1.2	0.1	18.81	(17.0, 20.7)	16.99	18.16	19.45	20.7	1.82	1.89	1.17	0.65	0.64	1.25	0	0	18.59	(7.0, 32.2)	7.04	14.14	23.23	32.16	11.55	13.57	7.1	4.45	4.64	8.93	1.2	0.1	18.82	(17.0, 20.6)	17	18.2	19.45	20.62	1.82
Test-to-treat, 100%SeSp, baseline	18.59	(7.0, 32.2)	7.04	14.14	23.23	32.16	11.55	13.57	7.1	4.45	4.64	8.93	1.2	0.1	18.81	(17.0, 20.7)	17.02	18.21	19.43	20.67	1.79	1.86	1.19	0.6	0.62	1.24	0	0	18.59	(7.0, 32.3)	7	14.14	23.23	32.32	11.59	13.73	7.14	4.45	4.64	9.09	1.3	0.1	18.82	(17.0, 20.7)	17.03	18.19	19.49	20.72	1.79
Test only (control), 100%SeSp, double sample	18.59	(7.0, 32.1)	7	14.14	23.2	32.14	11.59	13.55	7.14	4.45	4.61	8.94	1.2	0.1	18.83	(16.9, 20.7)	16.94	18.18	19.43	20.65	1.89	1.82	1.24	0.65	0.6	1.22	0	0	18.59	(7.0, 32.2)	7	14.14	23.23	32.16	11.59	13.57	7.14	4.45	4.64	8.93	1.2	0.1	18.83	(17.0, 20.7)	16.99	18.18	19.45	20.7	1.84
Test-to-treat, 100%SeSp, double sample	18.59	(7.0, 32.2)	7	14.14	23.23	32.16	11.59	13.57	7.14	4.45	4.64	8.93	1.2	0.1	18.81	(16.9, 20.7)	16.94	18.18	19.46	20.67	1.87	1.86	1.24	0.63	0.65	1.21	0	0	18.59	(7.0, 32.2)	7	14.14	23.2	32.16	11.59	13.57	7.14	4.45	4.61	8.96	1.2	0.1	18.78	(17.0, 20.7)	16.99	18.16	19.41	20.7	1.79
Test only (control), 100%SeSp, low threshold	18.59	(7.0, 32.2)	7	14.14	23.23	32.16	11.59	13.57	7.14	4.45	4.64	8.93	1.2	0.1	18.83	(17.0, 20.7)	16.96	18.18	19.48	20.65	1.87	1.82	1.22	0.65	0.65	1.17	0	0	18.59	(7.0, 32.2)	7.04	14.14	23.23	32.16	11.55	13.57	7.1	4.45	4.64	8.93	1.2	0.1	18.84	(17.0, 20.7)	16.97	18.18	19.45	20.69	1.87
Test-to-treat, 100%SeSp, low threshold	18.59	(7.0, 32.2)	7.04	14.14	23.23	32.16	11.55	13.57	7.1	4.45	4.64	8.93	1.2	0.1	18.8	(17.1, 20.7)	17.06	18.2	19.43	20.7	1.74	1.9	1.14	0.6	0.63	1.27	0	0	18.59	(7.0, 32.2)	7.04	14.14	23.23	32.16	11.55	13.57	7.1	4.45	4.64	8.93	1.2	0.1	18.84	(17.0, 20.7)	17.02	18.2	19.49	20.7	1.82
Test only (control), high AMR, 100%SeSp	26.4	(13.1, 39.7)	13.13	21.72	31.12	39.7	13.27	13.3	8.59	4.68	4.72	8.58	12.8	2.1	26.41	(24.5, 28.4)	24.48	25.73	27.07	28.35	1.93	1.94	1.25	0.68	0.66	1.28	0	0	26.4	(13.1, 39.6)	13.13	21.72	31.09	39.59	13.27	13.19	8.59	4.68	4.69	8.5	12.5	2	26.37	(24.5, 28.3)	24.51	25.7	27.03	28.31	1.86
Test-to-treat, high AMR, 100%SeSp	26.4	(13.2, 39.7)	13.2	21.72	31	39.69	13.2	13.29	8.52	4.68	4.6	8.69	12.6	2	26.38	(24.5, 28.3)	24.46	25.73	27.02	28.33	1.92	1.95	1.27	0.65	0.64	1.31	0	0	26.4	(13.2, 39.7)	13.2	21.72	31.09	39.7	13.2	13.3	8.52	4.68	4.69	8.61	12.6	2	26.4	(24.5, 28.3)	24.49	25.73	27.08	28.33	1.91
Test only (control), high AMR, double sample	26.4	(13.1, 39.7)	13.13	21.72	31	39.7	13.27	13.3	8.59	4.68	4.6	8.7	12.6	2	26.36	(24.4, 28.4)	24.43	25.69	27.06	28.35	1.93	1.99	1.26	0.67	0.7	1.29	0	0	26.4	(13.1, 39.7)	13.13	21.72	31	39.7	13.27	13.3	8.59	4.68	4.6	8.7	12.5	2	26.39	(24.4, 28.3)	24.4	25.7	27.05	28.29	1.99
Test-to-treat, high AMR, double sample	26.4	(13.2, 39.7)	13.2	21.72	31.09	39.7	13.2	13.3	8.52	4.68	4.69	8.61	12.6	2	26.38	(24.5, 28.3)	24.5	25.75	27.06	28.33	1.88	1.95	1.25	0.63	0.68	1.27	0	0	26.4	(13.2, 39.7)	13.2	21.72	31.12	39.7	13.2	13.3	8.52	4.68	4.72	8.58	12.7	2	26.41	(24.5, 28.4)	24.5	25.78	27.07	28.36	1.91
Test only (control), high AMR, low threshold	26.4	(13.1, 39.7)	13.13	21.72	30.96	39.7	13.27	13.3	8.59	4.68	4.56	8.74	12.6	2	26.39	(24.5, 28.2)	24.45	25.69	27.05	28.24	1.94	1.85	1.24	0.7	0.66	1.19	0	0	26.4	(13.1, 39.7)	13.13	21.72	31	39.7	13.27	13.3	8.59	4.68	4.6	8.7	12.5	2	26.38	(24.4, 28.3)	24.42	25.71	27.03	28.27	1.96
Test-to-treat, high AMR, low threshold	26.4	(13.2, 39.7)	13.2	21.72	31	39.7	13.2	13.3	8.52	4.68	4.6	8.7	12.6	2	26.4	(24.4, 28.3)	24.42	25.7	27.05	28.29	1.98	1.89	1.28	0.7	0.65	1.24	0	0	26.4	(13.1, 39.7)	13.13	21.72	31.12	39.7	13.27	13.3	8.59	4.68	4.72	8.58	12.6	2	26.41	(24.5, 28.4)	24.47	25.74	27.06	28.38	1.94
Test only (control), high AMR, MedianSeSp (phen)	26.4	(13.1, 39.7)	13.13	21.72	31	39.7	13.27	13.3	8.59	4.68	4.6	8.7	12.6	2	26.38	(24.5, 28.3)	24.47	25.72	27.04	28.28	1.91	1.9	1.25	0.66	0.66	1.24	0	0	26.4	(13.2, 39.7)	13.2	21.72	31	39.69	13.2	13.29	8.52	4.68	4.6	8.69	12.5	2	26.39	(24.5, 28.3)	24.46	25.74	27.08	28.31	1.93
Test-to-treat, high AMR, MedianSeSp (phen)	26.4	(13.1, 39.7)	13.13	21.72	31	39.7	13.27	13.3	8.59	4.68	4.6	8.7	12.6	2	26.42	(24.5, 28.3)	24.48	25.74	27.07	28.29	1.94	1.87	1.26	0.68	0.65	1.22	0	0	26.4	(13.1, 39.7)	13.13	21.72	31	39.69	13.27	13.29	8.59	4.68	4.6	8.69	12.6	2	26.39	(24.4, 28.3)	24.44	25.72	27.04	28.3	1.95
Test only (control), high AMR, MedianSeSp (gen)	26.4	(13.1, 39.7)	13.13	21.72	31	39.7	13.27	13.3	8.59	4.68	4.6	8.7	12.5	2	26.37	(24.5, 28.3)	24.49	25.72	27.05	28.28	1.88	1.91	1.23	0.65	0.68	1.23	0	0	26.4	(13.1, 39.7)	13.13	21.72	31.05	39.7	13.27	13.3	8.59	4.68	4.65	8.65	12.6	2	26.39	(24.4, 28.4)	24.43	25.69	27.04	28.36	1.96
Test-to-treat, high AMR,MedianSeSp (gen)	26.4	(13.2, 39.7)	13.2	21.72	30.96	39.7	13.2	13.3	8.52	4.68	4.56	8.74	12.5	2	26.37	(24.5, 28.3)	24.49	25.71	27.03	28.29	1.88	1.92	1.22	0.66	0.66	1.26	0	0	26.4	(13.2, 39.7)	13.2	21.72	31	39.7	13.2	13.3	8.52	4.68	4.6	8.7	12.6	2	26.37	(24.5, 28.3)	24.5	25.72	27.04	28.28	1.87
Sulfonamides	50 DOF
Test at	0 DOF																												13 DOF
	PEN														FEEDLOT														PEN														FEEDLOT
	Median	Interval	P2.5	P25	P75	P97.5	NegInt	PosInt	Q1	Q2	Q3	Q4	OverThresh50	OverThresh70	Median	Interval	P2.5	P25	P75	P97.5	NegInt	PosInt	Q1	Q2	Q3	Q4	OverThresh50	OverThresh70	Median	Interval	P2.5	P25	P75	P97.5	NegInt	PosInt	Q1	Q2	Q3	Q4	OverThresh50	OverThresh70	Median	Interval	P2.5	P25	P75	P97.5	NegInt
Control (no testing, not responsive)	47.2	(38.4, 55.8)	38.3838	44.1624	50.2513	55.8376	8.81616	8.63756	5.7786	3.03756	3.05126	5.58631	18.6	0	47.1	(45.8, 48.4)	45.7921	46.6843	47.5766	48.4092	1.30793	1.30919	0.892247	0.415682	0.476592	0.832596	0	0	--	(--, --)	--	--	--	--	#VALUE!	#VALUE!	#VALUE!	#VALUE!	#VALUE!	#VALUE!	--	--	--	(--, --)	--	--	--	--	#VALUE!
Test only (control), 100%SeSp, baseline	47.21	(38.4, 55.8)	38.38	44.16	50.25	55.84	8.83	8.63	5.78	3.05	3.04	5.59	18.9	0	47.16	(45.8, 48.4)	45.77	46.73	47.62	48.41	1.39	1.25	0.96	0.43	0.46	0.79	0	0	47.21	(38.3, 55.8)	38.27	44.16	50.25	55.84	8.94	8.63	5.89	3.05	3.04	5.59	18.7	0	47.14	(45.8, 48.4)	45.82	46.68	47.59	48.4	1.32
Test-to-treat, 100%SeSp, baseline	47.21	(38.4, 55.8)	38.38	44.16	50.25	55.84	8.83	8.63	5.78	3.05	3.04	5.59	19	0	47.16	(45.8, 48.5)	45.82	46.71	47.61	48.45	1.34	1.29	0.89	0.45	0.45	0.84	0	0	47.21	(38.3, 55.8)	38.27	44.16	50.25	55.84	8.94	8.63	5.89	3.05	3.04	5.59	18.7	0	47.15	(45.8, 48.4)	45.84	46.7	47.59	48.39	1.31
Test only (control), 100%SeSp, double sample	47.21	(38.3, 55.8)	38.27	44.16	50.25	55.84	8.94	8.63	5.89	3.05	3.04	5.59	18.8	0	47.15	(45.8, 48.4)	45.79	46.7	47.6	48.43	1.36	1.28	0.91	0.45	0.45	0.83	0	0	47.21	(38.3, 55.8)	38.27	44.16	50.25	55.84	8.94	8.63	5.89	3.05	3.04	5.59	18.7	0	47.15	(45.8, 48.4)	45.76	46.71	47.59	48.42	1.39
Test-to-treat, 100%SeSp, double sample	47.21	(38.4, 55.8)	38.38	44.16	50.25	55.84	8.83	8.63	5.78	3.05	3.04	5.59	18.8	0	47.15	(45.8, 48.4)	45.79	46.71	47.61	48.4	1.36	1.25	0.92	0.44	0.46	0.79	0	0	47.21	(38.4, 55.8)	38.38	44.16	50.25	55.84	8.83	8.63	5.78	3.05	3.04	5.59	18.8	0	47.15	(45.8, 48.4)	45.8	46.7	47.6	48.42	1.35
Test only (control), 100%SeSp, low threshold	47.21	(38.3, 55.8)	38.27	44.16	50.25	55.84	8.94	8.63	5.89	3.05	3.04	5.59	18.6	0	47.12	(45.8, 48.4)	45.76	46.69	47.56	48.4	1.36	1.28	0.93	0.43	0.44	0.84	0	0	47.21	(38.4, 55.8)	38.38	44.16	50.25	55.84	8.83	8.63	5.78	3.05	3.04	5.59	18.8	0	47.16	(45.8, 48.4)	45.8	46.72	47.59	48.4	1.36
Test-to-treat, 100%SeSp, low threshold	47.21	(38.3, 55.8)	38.34	44.16	50.25	55.84	8.87	8.63	5.82	3.05	3.04	5.59	18.7	0	47.14	(45.8, 48.4)	45.78	46.7	47.59	48.38	1.36	1.24	0.92	0.44	0.45	0.79	0	0	47.21	(38.3, 55.8)	38.27	44.16	50.25	55.84	8.94	8.63	5.89	3.05	3.04	5.59	18.8	0	47.16	(45.8, 48.4)	45.78	46.71	47.59	48.43	1.38
Test only (control), high AMR, 100%SeSp	47.21	(38.4, 55.9)	38.38	44.16	50.25	55.9	8.83	8.69	5.78	3.05	3.04	5.65	18.7	0	47.17	(45.9, 48.4)	45.94	46.74	47.61	48.44	1.23	1.27	0.8	0.43	0.44	0.83	0	0	47.21	(38.4, 55.8)	38.38	44.16	50.25	55.84	8.83	8.63	5.78	3.05	3.04	5.59	18.9	0	47.2	(46.0, 48.5)	45.95	46.76	47.63	48.45	1.25
Test-to-treat, high AMR, 100%SeSp	47.21	(38.4, 55.8)	38.38	44.16	50.25	55.84	8.83	8.63	5.78	3.05	3.04	5.59	18.8	0	47.18	(45.9, 48.4)	45.94	46.75	47.61	48.41	1.24	1.23	0.81	0.43	0.43	0.8	0	0	47.21	(38.4, 55.8)	38.38	44.16	50.25	55.84	8.83	8.63	5.78	3.05	3.04	5.59	18.8	0	47.18	(45.9, 48.4)	45.92	46.73	47.6	48.44	1.26
Test only (control), high AMR, double sample	47.21	(38.4, 55.8)	38.38	44.16	50.25	55.84	8.83	8.63	5.78	3.05	3.04	5.59	18.8	0	47.17	(45.9, 48.5)	45.92	46.74	47.61	48.45	1.25	1.28	0.82	0.43	0.44	0.84	0	0	47.21	(38.4, 55.8)	38.38	44.16	50.25	55.84	8.83	8.63	5.78	3.05	3.04	5.59	18.8	0	47.17	(45.9, 48.4)	45.89	46.73	47.6	48.42	1.28
Test-to-treat, high AMR, double sample	47.21	(38.4, 55.8)	38.38	44.16	50.25	55.84	8.83	8.63	5.78	3.05	3.04	5.59	18.7	0	47.17	(45.9, 48.5)	45.93	46.72	47.6	48.46	1.24	1.29	0.79	0.45	0.43	0.86	0	0	47.21	(38.4, 55.8)	38.38	44.16	50.25	55.84	8.83	8.63	5.78	3.05	3.04	5.59	18.8	0	47.17	(45.9, 48.4)	45.9	46.75	47.6	48.43	1.27
Test only (control), high AMR, low threshold	47.21	(38.4, 55.8)	38.38	44.16	50.25	55.84	8.83	8.63	5.78	3.05	3.04	5.59	18.8	0	47.19	(45.9, 48.5)	45.92	46.74	47.62	48.47	1.27	1.28	0.82	0.45	0.43	0.85	0	0	47.21	(38.4, 55.9)	38.38	44.16	50.25	55.9	8.83	8.69	5.78	3.05	3.04	5.65	18.8	0	47.2	(45.9, 48.5)	45.88	46.75	47.62	48.45	1.32
Test-to-treat, high AMR, low threshold	47.21	(38.4, 55.8)	38.38	44.16	50.25	55.84	8.83	8.63	5.78	3.05	3.04	5.59	18.7	0	47.17	(45.9, 48.4)	45.89	46.74	47.61	48.44	1.28	1.27	0.85	0.43	0.44	0.83	0	0	47.21	(38.4, 55.8)	38.38	44.16	50.25	55.84	8.83	8.63	5.78	3.05	3.04	5.59	18.8	0	47.17	(45.9, 48.4)	45.91	46.73	47.61	48.43	1.26
Test only (control), high AMR, MedianSeSp (phen)	47.21	(38.4, 55.8)	38.38	44.16	50.25	55.84	8.83	8.63	5.78	3.05	3.04	5.59	18.8	0	47.18	(45.9, 48.4)	45.9	46.74	47.61	48.41	1.28	1.23	0.84	0.44	0.43	0.8	0	0	47.21	(38.4, 55.8)	38.38	44.16	50.25	55.84	8.83	8.63	5.78	3.05	3.04	5.59	18.7	0	47.17	(45.9, 48.4)	45.88	46.74	47.6	48.44	1.29
Test-to-treat, high AMR, MedianSeSp (phen)	47.21	(38.4, 55.8)	38.38	44.16	50.25	55.84	8.83	8.63	5.78	3.05	3.04	5.59	18.7	0	47.17	(45.9, 48.4)	45.93	46.74	47.6	48.44	1.24	1.27	0.81	0.43	0.43	0.84	0	0	47.21	(38.4, 55.8)	38.38	44.16	50.25	55.84	8.83	8.63	5.78	3.05	3.04	5.59	18.7	0	47.17	(45.9, 48.4)	45.92	46.73	47.59	48.43	1.25
Test only (control), high AMR, MedianSeSp (gen)	47.21	(38.4, 55.8)	38.38	44.16	50.25	55.84	8.83	8.63	5.78	3.05	3.04	5.59	18.6	0	47.15	(45.9, 48.4)	45.9	46.73	47.59	48.43	1.25	1.28	0.83	0.42	0.44	0.84	0	0	47.21	(38.4, 55.8)	38.38	44.16	50.25	55.84	8.83	8.63	5.78	3.05	3.04	5.59	18.7	0	47.17	(45.9, 48.5)	45.91	46.73	47.63	48.46	1.26
Test-to-treat, high AMR,MedianSeSp (gen)	47.21	(38.4, 55.9)	38.38	44.16	50.25	55.9	8.83	8.69	5.78	3.05	3.04	5.65	18.9	0	47.18	(45.9, 48.4)	45.91	46.74	47.62	48.44	1.27	1.26	0.83	0.44	0.44	0.82	0	0	47.21	(38.4, 55.8)	38.38	44.16	50.25	55.84	8.83	8.63	5.78	3.05	3.04	5.59	19	0	47.2	(45.9, 48.5)	45.92	46.76	47.63	48.49	1.28
[truncated: 64 more columns]

## Sheet: Data - % AMR calves - 170DOF
15-ring macrolides	50 DOF
Test at	0 DOF																										13 DOF
	PEN													FEEDLOT													PEN													FEEDLOT
	Median	Interval	P2.5	P25	P75	P97.5	NegInt	PosInt	Q1	Q2	Q3	Q4	OverThresh170	Median	Interval	P2.5	P25	P75	P97.5	NegInt	PosInt	Q1	Q2	Q3	Q4	OverThresh170	Median	Interval	P2.5	P25	P75	P97.5	NegInt	PosInt	Q1	Q2	Q3	Q4	OverThresh170	Median	Interval	P2.5	P25	P75	P97.5	NegInt	PosInt	Q1	Q2
Control (no testing, not responsive)	0	(0.0, 11.7)	0	0	0	11.7347	0	11.7347	0	0	0	11.7347		1.2	(0.4, 2.3)	0.446108	0.896014	1.53396	2.25837	0.753892	1.05837	0.449906	0.303986	0.333957	0.724408	0	--	(--, --)	--	--	--	--	#VALUE!	#VALUE!	#VALUE!	#VALUE!	#VALUE!	#VALUE!	--	--	(--, --)	--	--	--	--	#VALUE!	#VALUE!	#VALUE!	#VALUE!
Test only (control), 100%SeSp, baseline	0	(0.0, 11.8)	0	0	0	11.79	0	11.79	0	0	0	11.79	10.8	1.21	(0.4, 2.3)	0.44	0.91	1.53	2.26	0.77	1.05	0.47	0.3	0.32	0.73	0	0	(0.0, 11.7)	0	0	0	11.68	0	11.68	0	0	0	11.68	10.6	1.19	(0.4, 2.2)	0.42	0.91	1.51	2.21	0.77	1.02	0.49	0.28
Test-to-treat, 100%SeSp, baseline	0	(0.0, 11.7)	0	0	0	11.73	0	11.73	0	0	0	11.73	10.8	1.21	(0.5, 2.2)	0.45	0.91	1.53	2.23	0.76	1.02	0.46	0.3	0.32	0.7	0	0	(0.0, 11.7)	0	0	0	11.68	0	11.68	0	0	0	11.68	10.8	1.2	(0.4, 2.3)	0.43	0.9	1.53	2.26	0.77	1.06	0.47	0.3
Test only (control), 100%SeSp, double sample	0	(0.0, 11.7)	0	0	0	11.68	0	11.68	0	0	0	11.68	10.8	1.21	(0.4, 2.2)	0.43	0.91	1.53	2.21	0.78	1	0.48	0.3	0.32	0.68	0	0	(0.0, 11.7)	0	0	0	11.73	0	11.73	0	0	0	11.73	10.8	1.2	(0.4, 2.3)	0.44	0.91	1.53	2.25	0.76	1.05	0.47	0.29
Test-to-treat, 100%SeSp, double sample	0	(0.0, 11.7)	0	0	0	11.68	0	11.68	0	0	0	11.68	10.7	1.19	(0.4, 2.2)	0.42	0.9	1.52	2.24	0.77	1.05	0.48	0.29	0.33	0.72	0	0	(0.0, 11.7)	0	0	0	11.68	0	11.68	0	0	0	11.68	10.8	1.2	(0.5, 2.3)	0.45	0.91	1.53	2.27	0.75	1.07	0.46	0.29
Test only (control), 100%SeSp, low threshold	0	(0.0, 11.7)	0	0	0	11.68	0	11.68	0	0	0	11.68	10.7	1.2	(0.4, 2.2)	0.43	0.91	1.52	2.22	0.77	1.02	0.48	0.29	0.32	0.7	0	0	(0.0, 11.7)	0	0	0	11.68	0	11.68	0	0	0	11.68	10.7	1.19	(0.4, 2.2)	0.44	0.91	1.51	2.24	0.75	1.05	0.47	0.28
Test-to-treat, 100%SeSp, low threshold	0	(0.0, 11.7)	0	0	0	11.73	0	11.73	0	0	0	11.73	10.8	1.2	(0.4, 2.2)	0.44	0.92	1.54	2.21	0.76	1.01	0.48	0.28	0.34	0.67	0	0	(0.0, 11.7)	0	0	0	11.73	0	11.73	0	0	0	11.73	10.9	1.22	(0.5, 2.3)	0.45	0.92	1.54	2.25	0.77	1.03	0.47	0.3
Test only (control), high AMR, 100%SeSp	0	(0.0, 11.7)	0	0	0	11.68	0	11.68	0	0	0	11.68	10.7	1.2	(0.4, 2.2)	0.43	0.9	1.52	2.22	0.77	1.02	0.47	0.3	0.32	0.7	0	0	(0.0, 11.7)	0	0	0	11.73	0	11.73	0	0	0	11.73	10.7	1.19	(0.4, 2.2)	0.44	0.9	1.53	2.24	0.75	1.05	0.46	0.29
Test-to-treat, high AMR, 100%SeSp	0	(0.0, 11.7)	0	0	0	11.68	0	11.68	0	0	0	11.68	10.7	1.2	(0.5, 2.2)	0.46	0.9	1.52	2.21	0.74	1.01	0.44	0.3	0.32	0.69	0	0	(0.0, 11.7)	0	0	0	11.73	0	11.73	0	0	0	11.73	10.7	1.19	(0.4, 2.2)	0.43	0.9	1.53	2.21	0.76	1.02	0.47	0.29
Test only (control), high AMR, double sample	0	(0.0, 11.7)	0	0	0	11.68	0	11.68	0	0	0	11.68	10.6	1.19	(0.4, 2.2)	0.43	0.9	1.52	2.17	0.76	0.98	0.47	0.29	0.33	0.65	0	0	(0.0, 11.7)	0	0	0	11.68	0	11.68	0	0	0	11.68	10.6	1.19	(0.4, 2.2)	0.42	0.89	1.51	2.23	0.77	1.04	0.47	0.3
Test-to-treat, high AMR, double sample	0	(0.0, 11.6)	0	0	0	11.64	0	11.64	0	0	0	11.64	10.6	1.18	(0.4, 2.2)	0.42	0.89	1.52	2.21	0.76	1.03	0.47	0.29	0.34	0.69	0	0	(0.0, 11.7)	0	0	0	11.68	0	11.68	0	0	0	11.68	10.8	1.21	(0.4, 2.2)	0.43	0.91	1.52	2.24	0.78	1.03	0.48	0.3
Test only (control), high AMR, low threshold	0	(0.0, 11.7)	0	0	0	11.68	0	11.68	0	0	0	11.68	10.7	1.19	(0.4, 2.2)	0.42	0.91	1.51	2.22	0.77	1.03	0.49	0.28	0.32	0.71	0	0	(0.0, 11.7)	0	0	0	11.68	0	11.68	0	0	0	11.68	10.7	1.18	(0.4, 2.3)	0.42	0.89	1.52	2.26	0.76	1.08	0.47	0.29
Test-to-treat, high AMR, low threshold	0	(0.0, 11.7)	0	0	0	11.68	0	11.68	0	0	0	11.68	10.6	1.19	(0.5, 2.2)	0.45	0.88	1.51	2.21	0.74	1.02	0.43	0.31	0.32	0.7	0	0	(0.0, 11.7)	0	0	0	11.7	0	11.7	0	0	0	11.7	10.7	1.2	(0.4, 2.2)	0.43	0.91	1.52	2.22	0.77	1.02	0.48	0.29
Test only (control), high AMR, MedianSeSp (phen)	0	(0.0, 11.7)	0	0	0	11.73	0	11.73	0	0	0	11.73	10.7	1.21	(0.4, 2.2)	0.43	0.9	1.52	2.23	0.78	1.02	0.47	0.31	0.31	0.71	0	0	(0.0, 11.7)	0	0	0	11.68	0	11.68	0	0	0	11.68	10.8	1.2	(0.4, 2.3)	0.44	0.9	1.53	2.26	0.76	1.06	0.46	0.3
Test-to-treat, high AMR, MedianSeSp (phen)	0	(0.0, 11.7)	0	0	0	11.68	0	11.68	0	0	0	11.68	10.6	1.19	(0.5, 2.2)	0.46	0.9	1.51	2.21	0.73	1.02	0.44	0.29	0.32	0.7	0	0	(0.0, 11.7)	0	0	0	11.73	0	11.73	0	0	0	11.73	10.6	1.18	(0.5, 2.2)	0.45	0.89	1.51	2.23	0.73	1.05	0.44	0.29
Test only (control), high AMR, MedianSeSp (gen)	0	(0.0, 11.7)	0	0	0	11.7	0	11.7	0	0	0	11.7	10.8	1.2	(0.4, 2.2)	0.44	0.91	1.51	2.23	0.76	1.03	0.47	0.29	0.31	0.72	0	0	(0.0, 11.7)	0	0	0	11.68	0	11.68	0	0	0	11.68	10.7	1.2	(0.5, 2.2)	0.45	0.91	1.52	2.21	0.75	1.01	0.46	0.29
Test-to-treat, high AMR,MedianSeSp (gen)	0	(0.0, 11.7)	0	0	0	11.68	0	11.68	0	0	0	11.68	10.7	1.2	(0.5, 2.2)	0.45	0.91	1.52	2.19	0.75	0.99	0.46	0.29	0.32	0.67	0	0	(0.0, 11.7)	0	0	0	11.68	0	11.68	0	0	0	11.68	10.7	1.19	(0.4, 2.2)	0.43	0.9	1.51	2.23	0.76	1.04	0.47	0.29
16-ring macroides	50 DOF
Test at	0 DOF																										13 DOF
	PEN													FEEDLOT													PEN													FEEDLOT
	Median	Interval	P2.5	P25	P75	P97.5	NegInt	PosInt	Q1	Q2	Q3	Q4	OverThresh170	Median	Interval	P2.5	P25	P75	P97.5	NegInt	PosInt	Q1	Q2	Q3	Q4	OverThresh170	Median	Interval	P2.5	P25	P75	P97.5	NegInt	PosInt	Q1	Q2	Q3	Q4	OverThresh170	Median	Interval	P2.5	P25	P75	P97.5	NegInt	PosInt	Q1	Q2
Control (no testing, not responsive)	0	(0.0, 18.4)	0	0	6.6	18.3673	0	18.3673	0	0	6.6	11.7673		3.6	(2.1, 5.3)	2.05031	3.01069	4.1222	5.31609	1.54969	1.71609	0.960384	0.589306	0.522196	1.19389	4.8	--	(--, --)	--	--	--	--	#VALUE!	#VALUE!	#VALUE!	#VALUE!	#VALUE!	#VALUE!	--	--	(--, --)	--	--	--	--	#VALUE!	#VALUE!	#VALUE!	#VALUE!
Test only (control), 100%SeSp, baseline	0	(0.0, 18.5)	0	0	6.53	18.46	0	18.46	0	0	6.53	11.93	29	3.55	(2.1, 5.2)	2.09	3.02	4.12	5.23	1.46	1.68	0.93	0.53	0.57	1.11	4.72	0	(0.0, 18.4)	0	0	6.36	18.37	0	18.37	0	0	6.36	12.01	29	3.54	(2.0, 5.3)	2	3.01	4.11	5.26	1.54	1.72	1.01	0.53
Test-to-treat, 100%SeSp, baseline	0	(0.0, 18.5)	0	0	6.5	18.46	0	18.46	0	0	6.5	11.96	29	3.55	(2.1, 5.2)	2.1	3	4.12	5.21	1.45	1.66	0.9	0.55	0.57	1.09	4.76	0	(0.0, 18.5)	0	0	6.25	18.46	0	18.46	0	0	6.25	12.21	28.9	3.52	(2.0, 5.3)	2.03	3	4.1	5.26	1.49	1.74	0.97	0.52
Test only (control), 100%SeSp, double sample	0	(0.0, 18.5)	0	0	6.57	18.46	0	18.46	0	0	6.57	11.89	29.2	3.56	(2.1, 5.3)	2.09	3.04	4.12	5.33	1.47	1.77	0.95	0.52	0.56	1.21	5.1	0	(0.0, 18.4)	0	0	6.57	18.37	0	18.37	0	0	6.57	11.8	29.2	3.58	(2.1, 5.3)	2.11	3.06	4.12	5.25	1.47	1.67	0.95	0.52
Test-to-treat, 100%SeSp, double sample	0	(0.0, 18.4)	0	0	6.25	18.37	0	18.37	0	0	6.25	12.12	29	3.56	(2.1, 5.3)	2.07	2.99	4.1	5.28	1.49	1.72	0.92	0.57	0.54	1.18	4.76	0	(0.0, 18.4)	0	0	6.57	18.42	0	18.42	0	0	6.57	11.85	29.1	3.56	(2.1, 5.3)	2.08	3.01	4.12	5.26	1.48	1.7	0.93	0.55
Test only (control), 100%SeSp, low threshold	0	(0.0, 18.4)	0	0	6.6	18.37	0	18.37	0	0	6.6	11.77	29.3	3.58	(2.1, 5.3)	2.09	3.04	4.13	5.26	1.49	1.68	0.95	0.54	0.55	1.13	4.72	0	(0.0, 18.5)	0	0	6.53	18.46	0	18.46	0	0	6.53	11.93	29.1	3.55	(2.1, 5.3)	2.13	3.01	4.13	5.3	1.42	1.75	0.88	0.54
Test-to-treat, 100%SeSp, low threshold	0	(0.0, 18.4)	0	0	6.57	18.42	0	18.42	0	0	6.57	11.85	29.1	3.57	(2.1, 5.3)	2.12	3.01	4.13	5.26	1.45	1.69	0.89	0.56	0.56	1.13	4.68	0	(0.0, 18.4)	0	0	6.53	18.37	0	18.37	0	0	6.53	11.84	28.9	3.55	(2.1, 5.3)	2.09	3.02	4.11	5.26	1.46	1.71	0.93	0.53
Test only (control), high AMR, 100%SeSp	0	(0.0, 18.5)	0	0	6.63	18.46	0	18.46	0	0	6.63	11.83	29.6	3.62	(2.2, 5.3)	2.17	3.08	4.2	5.32	1.45	1.7	0.91	0.54	0.58	1.12	5.6	0	(0.0, 18.6)	0	0	6.67	18.56	0	18.56	0	0	6.67	11.89	29.8	3.64	(2.2, 5.4)	2.2	3.11	4.21	5.42	1.44	1.78	0.91	0.53
Test-to-treat, high AMR, 100%SeSp	0	(0.0, 18.5)	0	0	6.63	18.46	0	18.46	0	0	6.63	11.83	29.5	3.61	(2.1, 5.4)	2.09	3.07	4.19	5.35	1.52	1.74	0.98	0.54	0.58	1.16	5.64	0	(0.0, 18.5)	0	0	6.67	18.46	0	18.46	0	0	6.67	11.79	29.8	3.64	(2.2, 5.3)	2.17	3.12	4.19	5.33	1.47	1.69	0.95	0.52
Test only (control), high AMR, double sample	0	(0.0, 18.6)	0	0	6.63	18.56	0	18.56	0	0	6.63	11.93	29.8	3.64	(2.1, 5.4)	2.13	3.1	4.2	5.37	1.51	1.73	0.97	0.54	0.56	1.17	5.7	0	(0.0, 18.5)	0	0	6.63	18.46	0	18.46	0	0	6.63	11.83	29.7	3.63	(2.2, 5.3)	2.16	3.1	4.2	5.31	1.47	1.68	0.94	0.53
Test-to-treat, high AMR, double sample	0	(0.0, 18.5)	0	0	6.67	18.46	0	18.46	0	0	6.67	11.79	29.7	3.64	(2.2, 5.4)	2.16	3.1	4.22	5.39	1.48	1.75	0.94	0.54	0.58	1.17	5.84	0	(0.0, 18.6)	0	0	6.63	18.56	0	18.56	0	0	6.63	11.93	29.7	3.64	(2.2, 5.4)	2.16	3.09	4.21	5.36	1.48	1.72	0.93	0.55
Test only (control), high AMR, low threshold	0	(0.0, 18.5)	0	0	6.63	18.46	0	18.46	0	0	6.63	11.83	29.6	3.64	(2.2, 5.3)	2.2	3.1	4.19	5.31	1.44	1.67	0.9	0.54	0.55	1.12	4.98	0	(0.0, 18.5)	0	0	6.63	18.46	0	18.46	0	0	6.63	11.83	29.7	3.63	(2.2, 5.4)	2.15	3.08	4.2	5.36	1.48	1.73	0.93	0.55
Test-to-treat, high AMR, low threshold	0	(0.0, 18.5)	0	0	6.67	18.46	0	18.46	0	0	6.67	11.79	30	3.69	(2.2, 5.4)	2.21	3.12	4.26	5.41	1.48	1.72	0.91	0.57	0.57	1.15	6.36	0	(0.0, 18.7)	0	0	7.14	18.65	0	18.65	0	0	7.14	11.51	31.3	3.82	(2.3, 5.6)	2.33	3.28	4.41	5.55	1.49	1.73	0.95	0.54
Test only (control), high AMR, MedianSeSp (phen)	0	(0.0, 18.5)	0	0	6.63	18.5	0	18.5	0	0	6.63	11.87	29.6	3.64	(2.1, 5.3)	2.09	3.08	4.18	5.33	1.55	1.69	0.99	0.56	0.54	1.15	5.7	0	(0.0, 18.5)	0	0	6.63	18.46	0	18.46	0	0	6.63	11.83	29.7	3.62	(2.1, 5.4)	2.13	3.09	4.22	5.36	1.49	1.74	0.96	0.53
Test-to-treat, high AMR, MedianSeSp (phen)	0	(0.0, 18.5)	0	0	6.63	18.46	0	18.46	0	0	6.63	11.83	29.6	3.63	(2.2, 5.4)	2.16	3.09	4.18	5.36	1.47	1.73	0.93	0.54	0.55	1.18	5.62	0	(0.0, 18.5)	0	0	6.63	18.46	0	18.46	0	0	6.63	11.83	29.6	3.62	(2.1, 5.4)	2.14	3.07	4.21	5.38	1.48	1.76	0.93	0.55
Test only (control), high AMR, MedianSeSp (gen)	0	(0.0, 18.6)	0	0	6.63	18.56	0	18.56	0	0	6.63	11.93	29.6	3.63	(2.1, 5.4)	2.12	3.08	4.2	5.35	1.51	1.72	0.96	0.55	0.57	1.15	5.78	0	(0.0, 18.5)	0	0	6.63	18.46	0	18.46	0	0	6.63	11.83	29.6	3.61	(2.1, 5.4)	2.13	3.06	4.18	5.35	1.48	1.74	0.93	0.55
Test-to-treat, high AMR,MedianSeSp (gen)	0	(0.0, 18.5)	0	0	6.67	18.5	0	18.5	0	0	6.67	11.83	29.8	3.66	(2.2, 5.4)	2.16	3.12	4.21	5.38	1.5	1.72	0.96	0.54	0.55	1.17	5.76	0	(0.0, 18.6)	0	0	6.67	18.56	0	18.56	0	0	6.67	11.89	29.9	3.65	(2.2, 5.4)	2.16	3.14	4.23	5.35	1.49	1.7	0.98	0.51
Tetracyclines	50 DOF
Test at	0 DOF																										13 DOF
	PEN													FEEDLOT													PEN													FEEDLOT
	Median	Interval	P2.5	P25	P75	P97.5	NegInt	PosInt	Q1	Q2	Q3	Q4	OverThresh170	Median	Interval	P2.5	P25	P75	P97.5	NegInt	PosInt	Q1	Q2	Q3	Q4	OverThresh170	Median	Interval	P2.5	P25	P75	P97.5	NegInt	PosInt	Q1	Q2	Q3	Q4	OverThresh170	Median	Interval	P2.5	P25	P75	P97.5	NegInt	PosInt	Q1	Q2
Control (no testing, not responsive)	3.1	(0.5, 7.6)	0.505051	2.03046	4.54545	7.57576	2.59495	4.47576	1.52541	1.06954	1.44545	3.0303		3.3	(2.8, 3.8)	2.79175	3.11326	3.4843	3.84059	0.508249	0.540588	0.321505	0.186744	0.184295	0.356293	0	--	(--, --)	--	--	--	--	#VALUE!	#VALUE!	#VALUE!	#VALUE!	#VALUE!	#VALUE!	--	--	(--, --)	--	--	--	--	#VALUE!	#VALUE!	#VALUE!	#VALUE!
Test only (control), 100%SeSp, baseline	3.06	(0.5, 7.6)	0.51	2.03	4.57	7.58	2.55	4.52	1.52	1.03	1.51	3.01	0.2	3.3	(2.8, 3.8)	2.79	3.11	3.48	3.84	0.51	0.54	0.32	0.19	0.18	0.36	0	3.06	(0.5, 7.6)	0.51	2.03	4.57	7.58	2.55	4.52	1.52	1.03	1.51	3.01	0.2	3.29	(2.8, 3.8)	2.79	3.12	3.48	3.84	0.5	0.55	0.33	0.17
Test-to-treat, 100%SeSp, baseline	3.06	(0.5, 7.6)	0.51	2.03	4.55	7.58	2.55	4.52	1.52	1.03	1.49	3.03	0.2	3.29	(2.8, 3.8)	2.78	3.11	3.48	3.83	0.51	0.54	0.33	0.18	0.19	0.35	0	3.08	(0.5, 7.5)	0.51	2.03	4.55	7.54	2.57	4.46	1.52	1.05	1.47	2.99	0.2	3.29	(2.8, 3.8)	2.79	3.11	3.48	3.83	0.5	0.54	0.32	0.18
Test only (control), 100%SeSp, double sample	3.08	(0.5, 7.6)	0.51	2.03	4.55	7.58	2.57	4.5	1.52	1.05	1.47	3.03	0.2	3.29	(2.8, 3.8)	2.79	3.11	3.48	3.84	0.5	0.55	0.32	0.18	0.19	0.36	0	3.06	(0.5, 7.6)	0.51	2.03	4.55	7.58	2.55	4.52	1.52	1.03	1.49	3.03	0.2	3.29	(2.8, 3.8)	2.78	3.12	3.47	3.82	0.51	0.53	0.34	0.17
Test-to-treat, 100%SeSp, double sample	3.08	(0.5, 7.6)	0.51	2.03	4.55	7.58	2.57	4.5	1.52	1.05	1.47	3.03	0.2	3.29	(2.8, 3.9)	2.8	3.11	3.47	3.85	0.49	0.56	0.31	0.18	0.18	0.38	0	3.06	(0.5, 7.6)	0.51	2.03	4.57	7.58	2.55	4.52	1.52	1.03	1.51	3.01	0.2	3.29	(2.8, 3.8)	2.79	3.12	3.48	3.83	0.5	0.54	0.33	0.17
Test only (control), 100%SeSp, low threshold	3.08	(0.5, 7.6)	0.51	2.03	4.57	7.58	2.57	4.5	1.52	1.05	1.49	3.01	0.2	3.3	(2.8, 3.8)	2.79	3.12	3.48	3.82	0.51	0.52	0.33	0.18	0.18	0.34	0	3.08	(0.5, 7.5)	0.51	2.03	4.57	7.54	2.57	4.46	1.52	1.05	1.49	2.97	0.2	3.29	(2.8, 3.8)	2.79	3.12	3.47	3.84	0.5	0.55	0.33	0.17
Test-to-treat, 100%SeSp, low threshold	3.06	(0.5, 7.6)	0.51	2.03	4.55	7.58	2.55	4.52	1.52	1.03	1.49	3.03	0.2	3.29	(2.8, 3.9)	2.78	3.11	3.46	3.85	0.51	0.56	0.33	0.18	0.17	0.39	0	3.08	(0.5, 7.6)	0.51	2.03	4.57	7.58	2.57	4.5	1.52	1.05	1.49	3.01	0.2	3.3	(2.8, 3.8)	2.8	3.13	3.48	3.83	0.5	0.53	0.33	0.17
Test only (control), high AMR, 100%SeSp	4.15	(1.0, 8.8)	1.02	3.06	5.67	8.81	3.13	4.66	2.04	1.09	1.52	3.14	0.9	4.44	(3.9, 5.0)	3.89	4.24	4.64	5.03	0.55	0.59	0.35	0.2	0.2	0.39	0	4.15	(1.0, 8.8)	1.02	3.06	5.67	8.81	3.13	4.66	2.04	1.09	1.52	3.14	0.9	4.44	(3.9, 5.0)	3.87	4.24	4.64	5.03	0.57	0.59	0.37	0.2
Test-to-treat, high AMR, 100%SeSp	4.15	(1.0, 8.8)	1.02	3.06	5.67	8.81	3.13	4.66	2.04	1.09	1.52	3.14	0.9	4.44	(3.9, 5.0)	3.89	4.25	4.64	5.03	0.55	0.59	0.36	0.19	0.2	0.39	0	4.15	(1.0, 8.8)	1.03	3.06	5.67	8.81	3.12	4.66	2.03	1.09	1.52	3.14	0.9	4.44	(3.9, 5.0)	3.89	4.25	4.64	5.02	0.55	0.58	0.36	0.19
Test only (control), high AMR, double sample	4.15	(1.0, 8.8)	1.02	3.06	5.67	8.81	3.13	4.66	2.04	1.09	1.52	3.14	0.9	4.43	(3.9, 5.0)	3.88	4.24	4.63	5.02	0.55	0.59	0.36	0.19	0.2	0.39	0	4.15	(1.0, 8.8)	1.02	3.06	5.67	8.81	3.13	4.66	2.04	1.09	1.52	3.14	0.9	4.44	(3.9, 5.0)	3.88	4.25	4.64	5.02	0.56	0.58	0.37	0.19
Test-to-treat, high AMR, double sample	4.15	(1.0, 8.8)	1.03	3.06	5.67	8.81	3.12	4.66	2.03	1.09	1.52	3.14	0.9	4.44	(3.9, 5.0)	3.88	4.25	4.64	5.04	0.56	0.6	0.37	0.19	0.2	0.4	0	4.15	(1.0, 8.8)	1.02	3.06	5.67	8.81	3.13	4.66	2.04	1.09	1.52	3.14	0.9	4.45	(3.9, 5.0)	3.87	4.25	4.64	5.04	0.58	0.59	0.38	0.2
Test only (control), high AMR, low threshold	4.15	(1.0, 8.8)	1.03	3.06	5.67	8.81	3.12	4.66	2.03	1.09	1.52	3.14	0.9	4.44	(3.9, 5.0)	3.9	4.24	4.64	5.03	0.54	0.59	0.34	0.2	0.2	0.39	0	4.15	(1.0, 8.8)	1.02	3.06	5.67	8.81	3.13	4.66	2.04	1.09	1.52	3.14	0.9	4.44	(3.9, 5.0)	3.87	4.24	4.64	5.03	0.57	0.59	0.37	0.2
Test-to-treat, high AMR, low threshold	4.15	(1.0, 8.8)	1.03	3.06	5.67	8.81	3.12	4.66	2.03	1.09	1.52	3.14	0.9	4.44	(3.9, 5.0)	3.87	4.24	4.64	5.02	0.57	0.58	0.37	0.2	0.2	0.38	0	4.15	(1.0, 8.8)	1.02	3.06	5.67	8.81	3.13	4.66	2.04	1.09	1.52	3.14	0.9	4.45	(3.9, 5.0)	3.86	4.24	4.65	5.03	0.59	0.58	0.38	0.21
Test only (control), high AMR, MedianSeSp (phen)	4.15	(1.0, 8.8)	1.03	3.06	5.67	8.81	3.12	4.66	2.03	1.09	1.52	3.14	0.9	4.43	(3.9, 5.0)	3.87	4.24	4.63	5.01	0.56	0.58	0.37	0.19	0.2	0.38	0	4.15	(1.0, 8.8)	1.03	3.06	5.67	8.81	3.12	4.66	2.03	1.09	1.52	3.14	0.9	4.44	(3.9, 5.0)	3.89	4.24	4.63	5.02	0.55	0.58	0.35	0.2
Test-to-treat, high AMR, MedianSeSp (phen)	4.15	(1.0, 8.8)	1.03	3.06	5.67	8.81	3.12	4.66	2.03	1.09	1.52	3.14	0.9	4.44	(3.9, 5.0)	3.89	4.24	4.63	5.03	0.55	0.59	0.35	0.2	0.19	0.4	0	4.15	(1.0, 8.8)	1.03	3.06	5.67	8.81	3.12	4.66	2.03	1.09	1.52	3.14	0.9	4.44	(3.9, 5.0)	3.86	4.25	4.64	5.02	0.58	0.58	0.39	0.19
Test only (control), high AMR, MedianSeSp (gen)	4.15	(1.0, 8.8)	1.03	3.06	5.67	8.81	3.12	4.66	2.03	1.09	1.52	3.14	0.9	4.45	(3.9, 5.0)	3.89	4.25	4.65	5.03	0.56	0.58	0.36	0.2	0.2	0.38	0	4.15	(1.0, 8.8)	1.02	3.06	5.67	8.81	3.13	4.66	2.04	1.09	1.52	3.14	0.9	4.43	(3.9, 5.0)	3.88	4.23	4.64	5.03	0.55	0.6	0.35	0.2
Test-to-treat, high AMR,MedianSeSp (gen)	4.15	(1.0, 8.8)	1.02	3.06	5.67	8.81	3.13	4.66	2.04	1.09	1.52	3.14	0.9	4.44	(3.9, 5.0)	3.88	4.25	4.64	5.04	0.56	0.6	0.37	0.19	0.2	0.4	0	4.15	(1.0, 8.8)	1.03	3.06	5.67	8.81	3.12	4.66	2.03	1.09	1.52	3.14	0.9	4.44	(3.9, 5.0)	3.89	4.24	4.65	5.04	0.55	0.6	0.35	0.2
Sulfonamides	50 DOF
Test at	0 DOF																										13 DOF
	PEN													FEEDLOT													PEN													FEEDLOT
	Median	Interval	P2.5	P25	P75	P97.5	NegInt	PosInt	Q1	Q2	Q3	Q4	OverThresh170	Median	Interval	P2.5	P25	P75	P97.5	NegInt	PosInt	Q1	Q2	Q3	Q4	OverThresh170	Median	Interval	P2.5	P25	P75	P97.5	NegInt	PosInt	Q1	Q2	Q3	Q4	OverThresh170	Median	Interval	P2.5	P25	P75	P97.5	NegInt	PosInt	Q1	Q2
Control (no testing, not responsive)	0	(0.0, 0.0)	0	0	0	0	0	0	0	0	0	0		0	(0.0, 0.0)	0	0	0	0	0	0	0	0	0	0	0	--	(--, --)	--	--	--	--	#VALUE!	#VALUE!	#VALUE!	#VALUE!	#VALUE!	#VALUE!	--	--	(--, --)	--	--	--	--	#VALUE!	#VALUE!	#VALUE!	#VALUE!
Test only (control), 100%SeSp, baseline	0	(0.0, 0.0)	0	0	0	0	0	0	0	0	0	0	0	0	(0.0, 0.0)	0	0	0	0.03	0	0.03	0	0	0	0.03	0	0	(0.0, 0.0)	0	0	0	0	0	0	0	0	0	0	0	0	(0.0, 0.0)	0	0	0	0.03	0	0.03	0	0
Test-to-treat, 100%SeSp, baseline	0	(0.0, 0.0)	0	0	0	0	0	0	0	0	0	0	0	0	(0.0, 0.0)	0	0	0	0.03	0	0.03	0	0	0	0.03	0	0	(0.0, 0.0)	0	0	0	0	0	0	0	0	0	0	0	0	(0.0, 0.0)	0	0	0	0.03	0	0.03	0	0
Test only (control), 100%SeSp, double sample	0	(0.0, 0.0)	0	0	0	0	0	0	0	0	0	0	0	0	(0.0, 0.0)	0	0	0	0.03	0	0.03	0	0	0	0.03	0	0	(0.0, 0.0)	0	0	0	0	0	0	0	0	0	0	0	0	(0.0, 0.0)	0	0	0	0.03	0	0.03	0	0
Test-to-treat, 100%SeSp, double sample	0	(0.0, 0.0)	0	0	0	0	0	0	0	0	0	0	0	0	(0.0, 0.0)	0	0	0	0.03	0	0.03	0	0	0	0.03	0	0	(0.0, 0.0)	0	0	0	0	0	0	0	0	0	0	0	0	(0.0, 0.0)	0	0	0	0.03	0	0.03	0	0
Test only (control), 100%SeSp, low threshold	0	(0.0, 0.0)	0	0	0	0	0	0	0	0	0	0	0	0	(0.0, 0.0)	0	0	0	0.03	0	0.03	0	0	0	0.03	0	0	(0.0, 0.0)	0	0	0	0	0	0	0	0	0	0	0	0	(0.0, 0.0)	0	0	0	0.03	0	0.03	0	0
Test-to-treat, 100%SeSp, low threshold	0	(0.0, 0.0)	0	0	0	0	0	0	0	0	0	0	0	0	(0.0, 0.0)	0	0	0	0.03	0	0.03	0	0	0	0.03	0	0	(0.0, 0.0)	0	0	0	0	0	0	0	0	0	0	0	0	(0.0, 0.0)	0	0	0	0.03	0	0.03	0	0
Test only (control), high AMR, 100%SeSp	0	(0.0, 0.0)	0	0	0	0	0	0	0	0	0	0	0	0	(0.0, 0.0)	0	0	0	0.04	0	0.04	0	0	0	0.04	0	0	(0.0, 0.0)	0	0	0	0	0	0	0	0	0	0	0	0	(0.0, 0.0)	0	0	0	0.03	0	0.03	0	0
Test-to-treat, high AMR, 100%SeSp	0	(0.0, 0.0)	0	0	0	0	0	0	0	0	0	0	0	0	(0.0, 0.0)	0	0	0	0.03	0	0.03	0	0	0	0.03	0	0	(0.0, 0.0)	0	0	0	0	0	0	0	0	0	0	0	0	(0.0, 0.0)	0	0	0	0.03	0	0.03	0	0
Test only (control), high AMR, double sample	0	(0.0, 0.0)	0	0	0	0	0	0	0	0	0	0	0	0	(0.0, 0.0)	0	0	0	0.03	0	0.03	0	0	0	0.03	0	0	(0.0, 0.0)	0	0	0	0	0	0	0	0	0	0	0	0	(0.0, 0.0)	0	0	0	0.03	0	0.03	0	0
Test-to-treat, high AMR, double sample	0	(0.0, 0.0)	0	0	0	0	0	0	0	0	0	0	0	0	(0.0, 0.0)	0	0	0	0.04	0	0.04	0	0	0	0.04	0	0	(0.0, 0.0)	0	0	0	0	0	0	0	0	0	0	0	0	(0.0, 0.0)	0	0	0	0.03	0	0.03	0	0
Test only (control), high AMR, low threshold	0	(0.0, 0.0)	0	0	0	0	0	0	0	0	0	0	0	0	(0.0, 0.0)	0	0	0	0.03	0	0.03	0	0	0	0.03	0	0	(0.0, 0.0)	0	0	0	0	0	0	0	0	0	0	0	0	(0.0, 0.0)	0	0	0	0.04	0	0.04	0	0
Test-to-treat, high AMR, low threshold	0	(0.0, 0.0)	0	0	0	0	0	0	0	0	0	0	0	0	(0.0, 0.1)	0	0	0	0.05	0	0.05	0	0	0	0.05	0	0	(0.0, 0.0)	0	0	0	0	0	0	0	0	0	0	0	0	(0.0, 0.1)	0	0	0	0.05	0	0.05	0	0
Test only (control), high AMR, MedianSeSp (phen)	0	(0.0, 0.0)	0	0	0	0	0	0	0	0	0	0	0	0	(0.0, 0.0)	0	0	0	0.03	0	0.03	0	0	0	0.03	0	0	(0.0, 0.0)	0	0	0	0	0	0	0	0	0	0	0	0	(0.0, 0.0)	0	0	0	0.04	0	0.04	0	0
Test-to-treat, high AMR, MedianSeSp (phen)	0	(0.0, 0.0)	0	0	0	0	0	0	0	0	0	0	0	0	(0.0, 0.0)	0	0	0	0.03	0	0.03	0	0	0	0.03	0	0	(0.0, 0.0)	0	0	0	0	0	0	0	0	0	0	0	0	(0.0, 0.0)	0	0	0	0.03	0	0.03	0	0
Test only (control), high AMR, MedianSeSp (gen)	0	(0.0, 0.0)	0	0	0	0	0	0	0	0	0	0	0	0	(0.0, 0.0)	0	0	0	0.03	0	0.03	0	0	0	0.03	0	0	(0.0, 0.0)	0	0	0	0	0	0	0	0	0	0	0	0	(0.0, 0.0)	0	0	0	0.03	0	0.03	0	0
Test-to-treat, high AMR,MedianSeSp (gen)	0	(0.0, 0.0)	0	0	0	0	0	0	0	0	0	0	0	0	(0.0, 0.0)	0	0	0	0.04	0	0.04	0	0	0	0.04	0	0	(0.0, 0.0)	0	0	0	0	0	0	0	0	0	0	0	0	(0.0, 0.0)	0	0	0	0.03	0	0.03	0	0
[truncated: 56 more columns]

## Sheet: Data - % positive tests
15-ring macrolides																																		Phenicols	At time of test
Test at	0 DOF																13 DOF																	Test at	0 DOF
	PEN								FEEDLOT								PEN								FEEDLOT										PEN								FEEDLOT
	Median	Interval	P2.5	P25	P75	P97.5	NegInt	PosInt	Median	Interval	P2.5	P25	P75	P97.5	NegInt	PosInt	Median	Interval	P2.5	P25	P75	P97.5	NegInt	PosInt	Median	Interval	P2.5	P25	P75	P97.5	NegInt	PosInt			Median	Interval	P2.5	P25	P75	P97.5	NegInt	PosInt	Median	Interval	P2.5	P25	P75	P97.5	NegInt
Test only (control), 100%SeSp, baseline	0	(0.0, 10.0)	0	0	5	10	0	10	2.4	(1.6, 3.5)	1.56	2.08	2.81	3.54	0.84	1.14	55	(35.0, 80.0)	35	50	65	80	20	25	57.08	(53.8, 60.3)	53.75	56.04	58.23	60.31	3.33	3.23		Test only (control), 100%SeSp, baseline	0	(0.0, 0.0)	0	0	0	0	0	0	0.1	(0.0, 0.3)	0	0	0.21	0.31	0.1
Test-to-treat, 100%SeSp, baseline	0	(0.0, 10.0)	0	0	5	10	0	10	2.5	(1.6, 3.4)	1.56	2.08	2.81	3.44	0.94	0.94	55	(35.0, 80.0)	35	50	65	80	20	25	57.08	(53.9, 60.4)	53.85	55.94	58.23	60.42	3.23	3.34		Test-to-treat, 100%SeSp, baseline	0	(0.0, 0.0)	0	0	0	0	0	0	0.1	(0.0, 0.3)	0	0	0.21	0.31	0.1
Test only (control), 100%SeSp, double sample	2.5	(0.0, 7.5)	0	0	5	7.5	2.5	5	2.45	(1.8, 3.2)	1.77	2.24	2.71	3.18	0.68	0.73	57.5	(40.0, 72.5)	40	52.5	62.5	72.5	17.5	15	57.03	(54.6, 59.4)	54.64	56.25	57.86	59.38	2.39	2.35		Test only (control), 100%SeSp, double sample	0	(0.0, 2.5)	0	0	0	2.5	0	2.5	0.1	(0.0, 0.3)	0	0.05	0.16	0.26	0.1
Test-to-treat, 100%SeSp, double sample	2.5	(0.0, 7.5)	0	0	5	7.5	2.5	5	2.45	(1.8, 3.2)	1.77	2.24	2.71	3.18	0.68	0.73	57.5	(40.0, 72.5)	40	52.5	62.5	72.5	17.5	15	57.03	(54.7, 59.4)	54.69	56.25	57.86	59.38	2.34	2.35		Test-to-treat, 100%SeSp, double sample	0	(0.0, 2.5)	0	0	0	2.5	0	2.5	0.1	(0.0, 0.3)	0	0.05	0.16	0.26	0.1
Test only (control), 100%SeSp, low threshold	0	(0.0, 10.0)	0	0	5	10	0	10	2.5	(1.6, 3.4)	1.56	2.08	2.81	3.44	0.94	0.94	55	(35.0, 80.0)	35	50	65	80	20	25	57.08	(53.9, 60.4)	53.85	55.94	58.23	60.42	3.23	3.34		Test only (control), 100%SeSp, low threshold	0	(0.0, 0.0)	0	0	0	0	0	0	0.1	(0.0, 0.3)	0	0	0.21	0.31	0.1
Test-to-treat, 100%SeSp, low threshold	0	(0.0, 10.0)	0	0	5	10	0	10	2.5	(1.6, 3.5)	1.56	2.19	2.81	3.54	0.94	1.04	55	(35.0, 80.0)	35	50	65	80	20	25	57.08	(53.9, 60.3)	53.85	55.94	58.23	60.31	3.23	3.23		Test-to-treat, 100%SeSp, low threshold	0	(0.0, 0.0)	0	0	0	0	0	0	0.1	(0.0, 0.3)	0	0	0.21	0.31	0.1
Test only (control), high AMR, 100%SeSp	5	(0.0, 20.0)	0	5	10	20	5	15	8.02	(6.4, 9.8)	6.35	7.4	8.65	9.79	1.67	1.77	55	(35.0, 80.0)	35	50	65	80	20	25	57.08	(53.9, 60.3)	53.85	55.94	58.23	60.31	3.23	3.23		Test only (control), high AMR, 100%SeSp	5	(0.0, 15.0)	0	0	5	15	5	10	4.27	(3.0, 5.6)	3.02	3.85	4.69	5.63	1.25
Test-to-treat, high AMR, 100%SeSp	5	(0.0, 20.0)	0	5	10	20	5	15	8.02	(6.4, 9.8)	6.35	7.4	8.65	9.79	1.67	1.77	55	(35.0, 80.0)	35	50	65	80	20	25	57.08	(54.0, 60.3)	53.96	55.94	58.23	60.31	3.12	3.23		Test-to-treat, high AMR, 100%SeSp	5	(0.0, 15.0)	0	0	5	15	5	10	4.27	(3.0, 5.5)	3.02	3.75	4.69	5.52	1.25
Test only (control), high AMR, double sample	7.5	(0.0, 17.5)	0	5	10	17.5	7.5	10	8.07	(6.8, 9.4)	6.82	7.66	8.54	9.38	1.25	1.31	57.5	(40.0, 72.5)	40	52.5	62.5	72.5	17.5	15	57.08	(54.7, 59.3)	54.74	56.25	57.86	59.32	2.34	2.24		Test only (control), high AMR, double sample	5	(0.0, 12.5)	0	2.5	5	12.5	5	7.5	4.22	(3.3, 5.2)	3.33	3.91	4.58	5.21	0.89
Test-to-treat, high AMR, double sample	7.5	(0.0, 17.5)	0	5	10	17.5	7.5	10	8.02	(6.8, 9.3)	6.82	7.6	8.49	9.32	1.2	1.3	57.5	(40.0, 72.5)	40	52.5	62.5	72.5	17.5	15	57.08	(54.7, 59.4)	54.74	56.3	57.86	59.43	2.34	2.35		Test-to-treat, high AMR, double sample	5	(0.0, 12.5)	0	2.5	5	12.5	5	7.5	4.27	(3.3, 5.2)	3.33	3.96	4.58	5.21	0.94
Test only (control), high AMR, low threshold	5	(0.0, 20.0)	0	5	10	20	5	15	8.02	(6.4, 9.8)	6.35	7.5	8.65	9.79	1.67	1.77	55	(35.0, 80.0)	35	50	65	80	20	25	57.08	(53.9, 60.2)	53.85	55.94	58.23	60.21	3.23	3.13		Test only (control), high AMR, low threshold	5	(0.0, 15.0)	0	0	5	15	5	10	4.27	(3.0, 5.6)	3.02	3.85	4.69	5.63	1.25
Test-to-treat, high AMR, low threshold	5	(0.0, 20.0)	0	5	10	20	5	15	8.02	(6.4, 9.8)	6.35	7.5	8.65	9.79	1.67	1.77	55	(35.0, 80.0)	35	50	65	80	20	25	57.08	(53.9, 60.3)	53.85	56.04	58.23	60.31	3.23	3.23		Test-to-treat, high AMR, low threshold	5	(0.0, 15.0)	0	0	5	15	5	10	4.27	(3.0, 5.6)	3.02	3.85	4.69	5.63	1.25
Test only (control), high AMR, MedianSeSp (phen)	5	(0.0, 20.0)	0	0	10	20	5	15	6.56	(5.1, 8.3)	5.1	6.04	7.19	8.33	1.46	1.77	45	(25.0, 70.0)	25	40	55	70	20	25	45.83	(42.6, 49.0)	42.6	44.69	46.88	48.96	3.23	3.13		Test only (control), high AMR, MedianSeSp (phen)	0	(0.0, 10.0)	0	0	5	10	0	10	1.67	(0.9, 2.6)	0.94	1.46	1.98	2.6	0.73
Test-to-treat, high AMR, MedianSeSp (phen)	5	(0.0, 20.0)	0	0	10	20	5	15	6.56	(5.1, 8.2)	5.1	6.04	7.19	8.23	1.46	1.67	45	(25.0, 70.0)	25	40	55	70	20	25	45.73	(42.6, 49.0)	42.6	44.69	46.88	48.96	3.13	3.23		Test-to-treat, high AMR, MedianSeSp (phen)	0	(0.0, 10.0)	0	0	5	10	0	10	1.67	(0.9, 2.6)	0.94	1.46	1.98	2.6	0.73
Test only (control), high AMR, MedianSeSp (gen)	5	(0.0, 20.0)	0	5	10	20	5	15	6.77	(5.2, 8.4)	5.21	6.25	7.4	8.44	1.56	1.67	35	(15.0, 60.0)	15	30	45	60	20	25	36.25	(33.1, 39.2)	33.13	35.1	37.29	39.17	3.12	2.92		Test only (control), high AMR, MedianSeSp (gen)	10	(0.0, 25.0)	0	5	15	25	10	15	9.48	(7.6, 11.4)	7.6	8.85	10.1	11.35	1.88
Test-to-treat, high AMR,MedianSeSp (gen)	5	(0.0, 20.0)	0	5	10	20	5	15	6.77	(5.3, 8.5)	5.31	6.25	7.4	8.54	1.46	1.77	35	(15.0, 60.0)	15	30	45	60	20	25	36.25	(33.2, 39.5)	33.23	35.21	37.29	39.48	3.02	3.23		Test-to-treat, high AMR,MedianSeSp (gen)	10	(0.0, 25.0)	0	5	15	25	10	15	9.48	(7.7, 11.5)	7.71	8.85	10.1	11.46	1.77
16-ring macroides	At time of test																																	Fluoroquinolones	At time of test
Test at	0 DOF																13 DOF																	Test at	0 DOF
	PEN								FEEDLOT								PEN								FEEDLOT										PEN								FEEDLOT
	Median	Interval	P2.5	P25	P75	P97.5	NegInt	PosInt	Median	Interval	P2.5	P25	P75	P97.5	NegInt	PosInt	Median	Interval	P2.5	P25	P75	P97.5	NegInt	PosInt	Median	Interval	P2.5	P25	P75	P97.5	NegInt	PosInt			Median	Interval	P2.5	P25	P75	P97.5	NegInt	PosInt	Median	Interval	P2.5	P25	P75	P97.5	NegInt
Test only (control), 100%SeSp, baseline	5	(0.0, 15.0)	0	0	5	15	5	10	4.38	(3.1, 5.7)	3.13	3.85	4.79	5.73	1.25	1.35	10	(0.0, 35.0)	0	5	20	35	10	25	12.6	(9.8, 15.7)	9.79	11.67	13.65	15.73	2.81	3.13		Test only (control), 100%SeSp, baseline	0	(0.0, 5.0)	0	0	0	5	0	5	0.42	(0.1, 0.8)	0.1	0.31	0.52	0.83	0.32
Test-to-treat, 100%SeSp, baseline	5	(0.0, 15.0)	0	0	5	15	5	10	4.27	(3.1, 5.6)	3.13	3.85	4.79	5.63	1.14	1.36	10	(0.0, 35.0)	0	5	20	35	10	25	12.71	(9.7, 15.7)	9.69	11.67	13.65	15.73	3.02	3.02		Test-to-treat, 100%SeSp, baseline	0	(0.0, 5.0)	0	0	0	5	0	5	0.42	(0.1, 0.8)	0.1	0.31	0.52	0.83	0.32
Test only (control), 100%SeSp, double sample	5	(0.0, 12.5)	0	2.5	7.5	12.5	5	7.5	4.32	(3.4, 5.3)	3.44	4.06	4.69	5.31	0.88	0.99	12.5	(0.0, 32.5)	0	5	20	32.5	12.5	20	12.71	(10.3, 15.4)	10.26	11.82	13.59	15.42	2.45	2.71		Test only (control), 100%SeSp, double sample	0	(0.0, 2.5)	0	0	0	2.5	0	2.5	0.42	(0.2, 0.7)	0.16	0.31	0.52	0.73	0.26
Test-to-treat, 100%SeSp, double sample	5	(0.0, 12.5)	0	2.5	7.5	12.5	5	7.5	4.32	(3.4, 5.3)	3.44	4.01	4.64	5.26	0.88	0.94	12.5	(0.0, 32.5)	0	5	20	32.5	12.5	20	12.71	(10.2, 15.4)	10.16	11.82	13.59	15.42	2.55	2.71		Test-to-treat, 100%SeSp, double sample	0	(0.0, 2.5)	0	0	0	2.5	0	2.5	0.42	(0.2, 0.7)	0.16	0.31	0.52	0.73	0.26
Test only (control), 100%SeSp, low threshold	5	(0.0, 15.0)	0	0	5	15	5	10	4.38	(3.1, 5.7)	3.13	3.85	4.79	5.73	1.25	1.35	10	(0.0, 35.0)	0	5	20	35	10	25	12.71	(9.7, 15.8)	9.69	11.67	13.65	15.83	3.02	3.12		Test only (control), 100%SeSp, low threshold	0	(0.0, 5.0)	0	0	0	5	0	5	0.42	(0.1, 0.8)	0.1	0.31	0.52	0.83	0.32
Test-to-treat, 100%SeSp, low threshold	5	(0.0, 15.0)	0	0	5	15	5	10	4.38	(3.0, 5.7)	3.02	3.85	4.79	5.73	1.36	1.35	10	(0.0, 35.0)	0	5	20	35	10	25	12.6	(9.7, 15.8)	9.69	11.56	13.65	15.83	2.91	3.23		Test-to-treat, 100%SeSp, low threshold	0	(0.0, 5.0)	0	0	0	5	0	5	0.42	(0.1, 0.8)	0.1	0.31	0.52	0.83	0.32
Test only (control), high AMR, 100%SeSp	5	(0.0, 15.0)	0	0	5	15	5	10	4.79	(3.4, 6.2)	3.44	4.27	5.21	6.15	1.35	1.36	10	(0.0, 40.0)	0	5	20	40	10	30	13.54	(10.6, 16.8)	10.63	12.5	14.69	16.77	2.91	3.23		Test only (control), high AMR, 100%SeSp	5	(0.0, 15.0)	0	0	5	15	5	10	4.27	(3.0, 5.6)	3.02	3.85	4.69	5.63	1.25
Test-to-treat, high AMR, 100%SeSp	5	(0.0, 15.0)	0	0	10	15	5	10	4.79	(3.5, 6.3)	3.54	4.38	5.31	6.25	1.25	1.46	10	(0.0, 40.0)	0	5	20	40	10	30	13.65	(10.6, 16.8)	10.63	12.6	14.69	16.77	3.02	3.12		Test-to-treat, high AMR, 100%SeSp	5	(0.0, 15.0)	0	0	5	15	5	10	4.27	(3.0, 5.6)	3.02	3.85	4.69	5.63	1.25
Test only (control), high AMR, double sample	5	(0.0, 12.5)	0	2.5	7.5	12.5	5	7.5	4.79	(3.9, 5.8)	3.91	4.48	5.16	5.78	0.88	0.99	12.5	(0.0, 35.0)	0	7.5	20	35	12.5	22.5	13.65	(11.1, 16.4)	11.09	12.76	14.58	16.41	2.56	2.76		Test only (control), high AMR, double sample	5	(0.0, 12.5)	0	2.5	5	12.5	5	7.5	4.27	(3.3, 5.2)	3.33	3.96	4.6	5.21	0.94
Test-to-treat, high AMR, double sample	5	(0.0, 12.5)	0	2.5	7.5	12.5	5	7.5	4.84	(3.9, 5.8)	3.85	4.48	5.16	5.83	0.99	0.99	12.5	(0.0, 35.0)	0	7.5	20	35	12.5	22.5	13.65	(11.0, 16.4)	11.04	12.76	14.58	16.35	2.61	2.7		Test-to-treat, high AMR, double sample	5	(0.0, 12.5)	0	2.5	5	12.5	5	7.5	4.27	(3.4, 5.2)	3.39	3.96	4.58	5.21	0.88
Test only (control), high AMR, low threshold	5	(0.0, 15.0)	0	0	5	15	5	10	4.79	(3.5, 6.3)	3.54	4.38	5.21	6.25	1.25	1.46	10	(0.0, 40.0)	0	5	20	40	10	30	13.54	(10.6, 16.7)	10.63	12.5	14.58	16.67	2.91	3.13		Test only (control), high AMR, low threshold	5	(0.0, 15.0)	0	0	5	15	5	10	4.27	(3.0, 5.6)	3.02	3.85	4.69	5.63	1.25
Test-to-treat, high AMR, low threshold	5	(0.0, 15.0)	0	0	10	15	5	10	4.79	(3.5, 6.3)	3.54	4.38	5.31	6.25	1.25	1.46	10	(0.0, 40.0)	0	5	20	40	10	30	13.65	(10.5, 16.9)	10.52	12.5	14.69	16.88	3.13	3.23		Test-to-treat, high AMR, low threshold	5	(0.0, 15.0)	0	0	5	15	5	10	4.27	(3.0, 5.6)	3.02	3.85	4.69	5.63	1.25
Test only (control), high AMR, MedianSeSp (phen)	0	(0.0, 10.0)	0	0	0	10	0	10	1.25	(0.6, 2.1)	0.63	1.04	1.56	2.08	0.62	0.83	0	(0.0, 15.0)	0	0	5	15	0	15	3.23	(2.1, 4.6)	2.08	2.81	3.75	4.58	1.15	1.35		Test only (control), high AMR, MedianSeSp (phen)	0	(0.0, 10.0)	0	0	5	10	0	10	1.67	(0.9, 2.6)	0.94	1.46	1.98	2.6	0.73
Test-to-treat, high AMR, MedianSeSp (phen)	0	(0.0, 10.0)	0	0	0	10	0	10	1.25	(0.6, 2.1)	0.63	1.04	1.56	2.08	0.62	0.83	0	(0.0, 15.0)	0	0	5	15	0	15	3.23	(2.2, 4.6)	2.19	2.89	3.75	4.58	1.04	1.35		Test-to-treat, high AMR, MedianSeSp (phen)	0	(0.0, 10.0)	0	0	5	10	0	10	1.67	(0.9, 2.6)	0.94	1.46	1.98	2.6	0.73
Test only (control), high AMR, MedianSeSp (gen)	0	(0.0, 10.0)	0	0	5	10	0	10	3.02	(2.0, 4.2)	1.98	2.6	3.33	4.17	1.04	1.15	5	(0.0, 20.0)	0	0	10	20	5	15	6.67	(4.9, 8.5)	4.9	6.04	7.29	8.54	1.77	1.87		Test only (control), high AMR, MedianSeSp (gen)	10	(0.0, 25.0)	0	5	15	25	10	15	9.48	(7.7, 11.4)	7.71	8.85	10.1	11.35	1.77
Test-to-treat, high AMR,MedianSeSp (gen)	0	(0.0, 10.0)	0	0	5	10	0	10	3.02	(2.0, 4.2)	1.98	2.6	3.44	4.17	1.04	1.15	5	(0.0, 20.0)	0	0	10	20	5	15	6.77	(5.0, 8.7)	5	6.15	7.29	8.65	1.77	1.88		Test-to-treat, high AMR,MedianSeSp (gen)	10	(0.0, 25.0)	0	5	15	25	10	15	9.48	(7.7, 11.4)	7.71	8.85	10.1	11.35	1.77
Tetracyclines	At time of test																																	Cephalosporins	At time of test
Test at	0 DOF																13 DOF																	Test at	0 DOF
	PEN								FEEDLOT								PEN								FEEDLOT										PEN								FEEDLOT
	Median	Interval	P2.5	P25	P75	P97.5	NegInt	PosInt	Median	Interval	P2.5	P25	P75	P97.5	NegInt	PosInt	Median	Interval	P2.5	P25	P75	P97.5	NegInt	PosInt	Median	Interval	P2.5	P25	P75	P97.5	NegInt	PosInt			Median	Interval	P2.5	P25	P75	P97.5	NegInt	PosInt	Median	Interval	P2.5	P25	P75	P97.5	NegInt
Test only (control), 100%SeSp, baseline	5	(0.0, 15.0)	0	0	10	15	5	10	4.9	(3.5, 6.3)	3.54	4.38	5.31	6.25	1.36	1.35	5	(0.0, 20.0)	0	5	10	20	5	15	7.19	(5.5, 9.1)	5.52	6.67	7.81	9.06	1.67	1.87		Test only (control), 100%SeSp, baseline	0	(0.0, 0.0)	0	0	0	0	0	0	0	(0.0, 0.1)	0	0	0	0.1	0
Test-to-treat, 100%SeSp, baseline	5	(0.0, 15.0)	0	0	10	15	5	10	4.79	(3.5, 6.3)	3.54	4.38	5.31	6.25	1.25	1.46	5	(0.0, 20.0)	0	5	10	20	5	15	7.19	(5.6, 9.1)	5.63	6.67	7.81	9.06	1.56	1.87		Test-to-treat, 100%SeSp, baseline	0	(0.0, 0.0)	0	0	0	0	0	0	0	(0.0, 0.1)	0	0	0	0.1	0
Test only (control), 100%SeSp, double sample	5	(0.0, 12.5)	0	2.5	7.5	12.5	5	7.5	4.9	(3.9, 5.8)	3.91	4.53	5.21	5.83	0.99	0.93	7.5	(0.0, 17.5)	0	5	10	17.5	7.5	10	7.24	(6.0, 8.7)	5.99	6.82	7.71	8.65	1.25	1.41		Test only (control), 100%SeSp, double sample	0	(0.0, 0.0)	0	0	0	0	0	0	0	(0.0, 0.1)	0	0	0.05	0.1	0
Test-to-treat, 100%SeSp, double sample	5	(0.0, 12.5)	0	2.5	7.5	12.5	5	7.5	4.84	(3.9, 5.8)	3.91	4.53	5.21	5.83	0.93	0.99	7.5	(0.0, 17.5)	0	5	10	17.5	7.5	10	7.24	(5.9, 8.6)	5.94	6.81	7.71	8.59	1.3	1.35		Test-to-treat, 100%SeSp, double sample	0	(0.0, 0.0)	0	0	0	0	0	0	0	(0.0, 0.1)	0	0	0.05	0.1	0
Test only (control), 100%SeSp, low threshold	5	(0.0, 15.0)	0	0	10	15	5	10	4.9	(3.7, 6.3)	3.65	4.38	5.42	6.25	1.25	1.35	5	(0.0, 20.0)	0	5	10	20	5	15	7.19	(5.5, 9.1)	5.52	6.67	7.81	9.06	1.67	1.87		Test only (control), 100%SeSp, low threshold	0	(0.0, 0.0)	0	0	0	0	0	0	0	(0.0, 0.1)	0	0	0	0.1	0
Test-to-treat, 100%SeSp, low threshold	5	(0.0, 15.0)	0	0	10	15	5	10	4.79	(3.5, 6.3)	3.54	4.38	5.31	6.25	1.25	1.46	5	(0.0, 20.0)	0	5	10	20	5	15	7.19	(5.5, 9.0)	5.52	6.67	7.81	8.96	1.67	1.77		Test-to-treat, 100%SeSp, low threshold	0	(0.0, 0.0)	0	0	0	0	0	0	0	(0.0, 0.1)	0	0	0	0.1	0
Test only (control), high AMR, 100%SeSp	10	(0.0, 20.0)	0	5	10	20	10	10	8.44	(6.7, 10.3)	6.67	7.92	9.06	10.31	1.77	1.87	10	(0.0, 30.0)	0	5	15	30	10	20	12.19	(10.0, 14.5)	10	11.35	13.02	14.48	2.19	2.29		Test only (control), high AMR, 100%SeSp	5	(0.0, 15.0)	0	0	5	15	5	10	4.27	(3.0, 5.6)	3.02	3.75	4.69	5.63	1.25
Test-to-treat, high AMR, 100%SeSp	10	(0.0, 20.0)	0	5	10	20	10	10	8.44	(6.7, 10.2)	6.67	7.81	9.06	10.21	1.77	1.77	10	(0.0, 30.0)	0	5	15	30	10	20	12.19	(10.0, 14.4)	10	11.46	12.92	14.38	2.19	2.19		Test-to-treat, high AMR, 100%SeSp	5	(0.0, 15.0)	0	0	5	15	5	10	4.27	(3.0, 5.6)	3.02	3.75	4.69	5.63	1.25
Test only (control), high AMR, double sample	7.5	(0.0, 17.5)	0	5	10	17.5	7.5	10	8.44	(7.2, 9.7)	7.24	8.02	8.85	9.69	1.2	1.25	12.5	(2.5, 25.0)	2.5	7.5	15	25	10	12.5	12.24	(10.6, 13.9)	10.57	11.67	12.81	13.91	1.67	1.67		Test only (control), high AMR, double sample	5	(0.0, 12.5)	0	2.5	5	12.5	5	7.5	4.22	(3.3, 5.2)	3.33	3.91	4.58	5.21	0.89
Test-to-treat, high AMR, double sample	7.5	(0.0, 17.5)	0	5	10	17.5	7.5	10	8.44	(7.2, 9.7)	7.19	8.02	8.85	9.74	1.25	1.3	12.5	(2.5, 25.0)	2.5	7.5	15	25	10	12.5	12.24	(10.6, 14.0)	10.63	11.67	12.81	13.96	1.61	1.72		Test-to-treat, high AMR, double sample	5	(0.0, 12.5)	0	2.5	5	12.5	5	7.5	4.22	(3.3, 5.2)	3.33	3.96	4.58	5.21	0.89
Test only (control), high AMR, low threshold	10	(0.0, 20.0)	0	5	10	20	10	10	8.44	(6.7, 10.2)	6.67	7.81	9.06	10.21	1.77	1.77	10	(0.0, 30.0)	0	5	15	30	10	20	12.19	(10.1, 14.5)	10.1	11.46	13.02	14.48	2.09	2.29		Test only (control), high AMR, low threshold	5	(0.0, 15.0)	0	0	5	15	5	10	4.27	(2.9, 5.6)	2.92	3.85	4.69	5.63	1.35
Test-to-treat, high AMR, low threshold	10	(0.0, 20.0)	0	5	10	20	10	10	8.44	(6.7, 10.2)	6.67	7.81	9.06	10.21	1.77	1.77	10	(0.0, 30.0)	0	5	15	30	10	20	12.19	(10.0, 14.4)	10	11.46	13.02	14.38	2.19	2.19		Test-to-treat, high AMR, low threshold	5	(0.0, 15.0)	0	0	5	15	5	10	4.17	(3.0, 5.6)	3.02	3.75	4.69	5.63	1.15
Test only (control), high AMR, MedianSeSp (phen)	0	(0.0, 10.0)	0	0	5	10	0	10	1.46	(0.8, 2.4)	0.83	1.25	1.77	2.4	0.63	0.94	0	(0.0, 10.0)	0	0	5	10	0	10	2.19	(1.4, 3.1)	1.35	1.88	2.5	3.13	0.84	0.94		Test only (control), high AMR, MedianSeSp (phen)	0	(0.0, 10.0)	0	0	5	10	0	10	1.67	(0.9, 2.6)	0.94	1.46	1.98	2.6	0.73
Test-to-treat, high AMR, MedianSeSp (phen)	0	(0.0, 10.0)	0	0	5	10	0	10	1.46	(0.8, 2.3)	0.83	1.25	1.77	2.29	0.63	0.83	0	(0.0, 10.0)	0	0	5	10	0	10	2.19	(1.3, 3.2)	1.25	1.88	2.5	3.23	0.94	1.04		Test-to-treat, high AMR, MedianSeSp (phen)	0	(0.0, 10.0)	0	0	5	10	0	10	1.67	(0.9, 2.6)	0.94	1.46	1.98	2.6	0.73
Test only (control), high AMR, MedianSeSp (gen)	10	(0.0, 25.0)	0	5	15	25	10	15	9.69	(7.8, 11.6)	7.81	8.96	10.31	11.56	1.88	1.87	10	(0.0, 30.0)	0	5	15	30	10	20	12.6	(10.5, 14.9)	10.52	11.88	13.33	14.9	2.08	2.3		Test only (control), high AMR, MedianSeSp (gen)	10	(0.0, 25.0)	0	5	15	25	10	15	9.48	(7.6, 11.4)	7.6	8.85	10.1	11.35	1.88
Test-to-treat, high AMR,MedianSeSp (gen)	10	(0.0, 25.0)	0	5	15	25	10	15	9.69	(7.8, 11.6)	7.81	9.06	10.31	11.56	1.88	1.87	10	(0.0, 30.0)	0	5	15	30	10	20	12.6	(10.5, 14.8)	10.52	11.88	13.33	14.79	2.08	2.19		Test-to-treat, high AMR,MedianSeSp (gen)	10	(0.0, 25.0)	0	5	15	25	10	15	9.48	(7.7, 11.4)	7.71	8.85	10.1	11.35	1.77
Sulfonamide/trimethoprim	At time of test
Test at	0 DOF																13 DOF
	PEN								FEEDLOT								PEN								FEEDLOT
	Median	Interval	P2.5	P25	P75	P97.5	NegInt	PosInt	Median	Interval	P2.5	P25	P75	P97.5	NegInt	PosInt	Median	Interval	P2.5	P25	P75	P97.5	NegInt	PosInt	Median	Interval	P2.5	P25	P75	P97.5	NegInt	PosInt
Test only (control), 100%SeSp, baseline	0	(0.0, 0.0)	0	0	0	0	0	0	0	(0.0, 0.1)	0	0	0	0.1	0	0.1	0	(0.0, 5.0)	0	0	0	5	0	5	0.52	(0.1, 1.2)	0.1	0.42	0.73	1.15	0.42	0.63
Test-to-treat, 100%SeSp, baseline	0	(0.0, 0.0)	0	0	0	0	0	0	0	(0.0, 0.1)	0	0	0	0.1	0	0.1	0	(0.0, 5.0)	0	0	0	5	0	5	0.52	(0.1, 1.3)	0.1	0.42	0.73	1.25	0.42	0.73
Test only (control), 100%SeSp, double sample	0	(0.0, 0.0)	0	0	0	0	0	0	0	(0.0, 0.1)	0	0	0	0.1	0	0.1	0	(0.0, 5.0)	0	0	0	5	0	5	0.57	(0.2, 1.1)	0.21	0.42	0.73	1.09	0.36	0.52
Test-to-treat, 100%SeSp, double sample	0	(0.0, 0.0)	0	0	0	0	0	0	0	(0.0, 0.1)	0	0	0	0.1	0	0.1	0	(0.0, 5.0)	0	0	0	5	0	5	0.57	(0.2, 1.0)	0.21	0.42	0.73	1.04	0.36	0.47
Test only (control), 100%SeSp, low threshold	0	(0.0, 0.0)	0	0	0	0	0	0	0	(0.0, 0.1)	0	0	0	0.1	0	0.1	0	(0.0, 5.0)	0	0	0	5	0	5	0.52	(0.1, 1.2)	0.1	0.42	0.73	1.15	0.42	0.63
Test-to-treat, 100%SeSp, low threshold	0	(0.0, 0.0)	0	0	0	0	0	0	0	(0.0, 0.1)	0	0	0	0.1	0	0.1	0	(0.0, 5.0)	0	0	0	5	0	5	0.52	(0.1, 1.2)	0.1	0.42	0.73	1.15	0.42	0.63
Test only (control), high AMR, 100%SeSp	0	(0.0, 10.0)	0	0	5	10	0	10	2.71	(1.7, 3.8)	1.67	2.29	3.02	3.75	1.04	1.04	5	(0.0, 25.0)	0	0	10	25	5	20	7.29	(5.5, 9.3)	5.52	6.67	7.92	9.27	1.77	1.98
Test-to-treat, high AMR, 100%SeSp	0	(0.0, 10.0)	0	0	5	10	0	10	2.71	(1.7, 3.8)	1.67	2.29	3.02	3.75	1.04	1.04	5	(0.0, 25.0)	0	0	10	25	5	20	7.29	(5.5, 9.3)	5.52	6.67	7.92	9.27	1.77	1.98
Test only (control), high AMR, double sample	2.5	(0.0, 10.0)	0	0	5	10	2.5	7.5	2.66	(2.0, 3.4)	1.98	2.45	2.92	3.44	0.68	0.78	7.5	(0.0, 20.0)	0	2.5	10	20	7.5	12.5	7.34	(5.9, 8.9)	5.89	6.88	7.86	8.85	1.45	1.51
Test-to-treat, high AMR, double sample	2.5	(0.0, 10.0)	0	0	5	10	2.5	7.5	2.71	(2.0, 3.4)	1.98	2.45	2.97	3.44	0.73	0.73	7.5	(0.0, 20.0)	0	2.5	10	20	7.5	12.5	7.34	(5.9, 8.9)	5.94	6.82	7.81	8.91	1.4	1.57
Test only (control), high AMR, low threshold	0	(0.0, 10.0)	0	0	5	10	0	10	2.71	(1.7, 3.8)	1.67	2.29	3.02	3.75	1.04	1.04	5	(0.0, 25.0)	0	0	10	25	5	20	7.29	(5.5, 9.2)	5.52	6.67	7.92	9.17	1.77	1.88
Test-to-treat, high AMR, low threshold	0	(0.0, 10.0)	0	0	5	10	0	10	2.71	(1.7, 3.9)	1.67	2.29	3.02	3.85	1.04	1.14	5	(0.0, 25.0)	0	0	10	25	5	20	7.29	(5.5, 9.2)	5.52	6.67	7.92	9.17	1.77	1.88
Test only (control), high AMR, MedianSeSp (phen)	0	(0.0, 10.0)	0	0	5	10	0	10	1.46	(0.7, 2.3)	0.73	1.15	1.67	2.29	0.73	0.83	0	(0.0, 10.0)	0	0	5	10	0	10	2.24	(1.4, 3.2)	1.35	1.98	2.6	3.23	0.89	0.99
Test-to-treat, high AMR, MedianSeSp (phen)	0	(0.0, 10.0)	0	0	5	10	0	10	1.46	(0.7, 2.3)	0.73	1.15	1.67	2.29	0.73	0.83	0	(0.0, 10.0)	0	0	5	10	0	10	2.19	(1.4, 3.2)	1.35	1.88	2.6	3.23	0.84	1.04
Test only (control), high AMR, MedianSeSp (gen)	10	(0.0, 25.0)	0	5	15	25	10	15	8.96	(7.2, 10.7)	7.19	8.33	9.58	10.73	1.77	1.77	10	(0.0, 25.0)	0	5	15	25	10	15	10.52	(8.7, 12.6)	8.65	9.9	11.25	12.6	1.87	2.08
Test-to-treat, high AMR,MedianSeSp (gen)	10	(0.0, 25.0)	0	5	15	25	10	15	8.96	(7.2, 10.8)	7.19	8.33	9.58	10.83	1.77	1.87	10	(0.0, 25.0)	0	5	15	25	10	15	10.52	(8.7, 12.6)	8.65	9.9	11.25	12.6	1.87	2.08
[truncated: 17 more columns]

## Sheet: Data - AM Uses by class at 170D
15-ring macrolides																						Phenicols
Test at	0 DOF										13 DOF											Test at	0 DOF										13 DOF
	Median	Interval	P2.5	P25	P75	P97.5	Q1	Q2	Q3	Q4	Median	Interval	P2.5	P25	P75	P97.5	Q1	Q2	Q3	Q4			Median	Interval	P2.5	P25	P75	P97.5	Q1	Q2	Q3	Q4	Median	Interval	P2.5	P25	P75	P97.5	Q1	Q2	Q3	Q4
Control (no testing, not responsive)	9600	(9598, 9600)	9598	9599	9600	9600	1	1	0	0	NA	(NA, NA)	NA	NA	NA	NA	NA	NA	NA	NA		Control (no testing, not responsive)	832	(781, 886)	781	814	851	886	33	18	19	35	NA	(NA, NA)	NA	NA	NA	NA	NA	NA	NA	NA
Test only (control), 100%SeSp, baseline	9600	(9598, 9600)	9598	9599	9600	9600	1	1	0	0	9600	(9598, 9600)	9598	9599	9600	9600	1	1	0	0		Test only (control), 100%SeSp, baseline	914	(855, 970)	855	893	933	970	38	21	19	37	913	(856, 972)	856	893	932	972	37	20	19	40
Test-to-treat, 100%SeSp, baseline	9600	(9598, 9600)	9598	9599	9600	9600	1	1	0	0	9600	(9598, 9600)	9598	9599	9600	9600	1	1	0	0		Test-to-treat, 100%SeSp, baseline	913	(856, 971)	856	893	932	971	37	20	19	39	912	(856, 970)	856	892	932	970	36	20	20	38
Test only (control), 100%SeSp, double sample	9600	(9598, 9600)	9598	9599	9600	9600	1	1	0	0	9600	(9598, 9600)	9598	9599	9600	9600	1	1	0	0		Test only (control), 100%SeSp, double sample	912	(855, 971)	855	893	933	971	38	19	21	38	912	(856, 973)	856	893	932	973	37	19	20	41
Test-to-treat, 100%SeSp, double sample	9600	(9598, 9600)	9598	9599	9600	9600	1	1	0	0	9600	(9598, 9600)	9598	9599	9600	9600	1	1	0	0		Test-to-treat, 100%SeSp, double sample	912	(855, 969)	855	892	932	969	37	20	20	37	913	(855, 971)	855	892	932	971	37	21	19	39
Test only (control), 100%SeSp, low threshold	9600	(9598, 9600)	9598	9599	9600	9600	1	1	0	0	9600	(9598, 9600)	9598	9599	9600	9600	1	1	0	0		Test only (control), 100%SeSp, low threshold	912	(853, 970)	853	891	933	970	38	21	21	37	912	(854, 969)	854	892	933	969	38	20	21	36
Test-to-treat, 100%SeSp, low threshold	9600	(9598, 9600)	9598	9599	9600	9600	1	1	0	0	9600	(9598, 9600)	9598	9599	9600	9600	1	1	0	0		Test-to-treat, 100%SeSp, low threshold	912	(855, 968)	855	893	932	968	38	19	20	36	909	(850, 967)	850	889	930	967	39	20	21	37
Test only (control), high AMR, 100%SeSp	9600	(9598, 9600)	9598	9599	9600	9600	1	1	0	0	9600	(9598, 9600)	9598	9599	9600	9600	1	1	0	0		Test only (control), high AMR, 100%SeSp	1088	(1026, 1152)	1026	1066	1110	1152	40	22	22	42	1089	(1024, 1154)	1024	1067	1111	1154	43	22	22	43
Test-to-treat, high AMR, 100%SeSp	9600	(9598, 9600)	9598	9599	9600	9600	1	1	0	0	9600	(9598, 9600)	9598	9599	9600	9600	1	1	0	0		Test-to-treat, high AMR, 100%SeSp	1086	(1019, 1153)	1019	1064	1110	1153	45	22	24	43	1064	(986, 1137)	986	1037	1090	1137	51	27	26	47
Test only (control), high AMR, double sample	9600	(9598, 9600)	9598	9599	9600	9600	1	1	0	0	9600	(9598, 9600)	9598	9599	9600	9600	1	1	0	0		Test only (control), high AMR, double sample	1087	(1025, 1153)	1025	1066	1109	1153	41	21	22	44	1089	(1026, 1153)	1026	1067	1110	1153	41	22	21	43
Test-to-treat, high AMR, double sample	9600	(9598, 9600)	9598	9599	9600	9600	1	1	0	0	9600	(9598, 9600)	9598	9599	9600	9600	1	1	0	0		Test-to-treat, high AMR, double sample	1089	(1023, 1153)	1023	1066	1111	1153	43	23	22	42	1084	(1018, 1152)	1018	1060	1107	1152	42	24	23	45
Test only (control), high AMR, low threshold	9600	(9598, 9600)	9598	9599	9600	9600	1	1	0	0	9600	(9598, 9600)	9598	9599	9600	9600	1	1	0	0		Test only (control), high AMR, low threshold	1088	(1023, 1153)	1023	1065	1111	1153	42	23	23	42	1088	(1025, 1154)	1025	1066	1110	1154	41	22	22	44
Test-to-treat, high AMR, low threshold	9600	(9598, 9600)	9598	9599	9600	9600	1	1	0	0	9600	(9598, 9600)	9598	9599	9600	9600	1	1	0	0		Test-to-treat, high AMR, low threshold	918	(771, 1055)	771	868	964	1055	97	50	46	91	712	(585, 844)	585	666	756	844	81	46	44	88
Test only (control), high AMR, MedianSeSp (phen)	9600	(9598, 9600)	9598	9599	9600	9600	1	1	0	0	9600	(9598, 9600)	9598	9599	9600	9600	1	1	0	0		Test only (control), high AMR, MedianSeSp (phen)	1089	(1025, 1156)	1025	1067	1112	1156	42	22	23	44	1090	(1024, 1152)	1024	1066	1111	1152	42	24	21	41
Test-to-treat, high AMR, MedianSeSp (phen)	9600	(9598, 9600)	9598	9599	9600	9600	1	1	0	0	9600	(9598, 9600)	9598	9599	9600	9600	1	1	0	0		Test-to-treat, high AMR, MedianSeSp (phen)	1088	(1026, 1153)	1026	1066	1111	1153	40	22	23	42	1087	(1025, 1151)	1025	1065	1109	1151	40	22	22	42
Test only (control), high AMR, MedianSeSp (gen)	9600	(9598, 9600)	9598	9599	9600	9600	1	1	0	0	9600	(9598, 9600)	9598	9599	9600	9600	1	1	0	0		Test only (control), high AMR, MedianSeSp (gen)	1088	(1025, 1156)	1025	1067	1110	1156	42	21	22	46	1089	(1025, 1152)	1025	1067	1111	1152	42	22	22	41
Test-to-treat, high AMR,MedianSeSp (gen)	9600	(9598, 9600)	9598	9599	9600	9600	1	1	0	0	9600	(9598, 9600)	9598	9599	9600	9600	1	1	0	0		Test-to-treat, high AMR,MedianSeSp (gen)	1060	(969, 1140)	969	1032	1090	1140	63	28	30	50	1043	(957, 1126)	957	1015	1072	1126	58	28	29	54
16-ring macroides																						Fluoroquinolones																						Category I total use (ceph + fluor)
Test at	0 DOF										13 DOF											Test at	0 DOF										13 DOF											Test at	0 DOF
	Median		P2.5	P25	P75	P97.5	Q1	Q2	Q3	Q4	Median		P2.5	P25	P75	P97.5	Q1	Q2	Q3	Q4			Median	Interval	P2.5	P25	P75	P97.5	Q1	Q2	Q3	Q4	Median	Interval	P2.5	P25	P75	P97.5	Q1	Q2	Q3	Q4			Median	Interval	P2.5	P25	P75
Control (no testing, not responsive)	0	(0, 0)	0	0	0	0	0	0	0	0	NA	(NA, NA)	NA	NA	NA	NA	NA	NA	NA	NA		Control (no testing, not responsive)	179	(153, 205)	153	169	187	205	16	10	8	18	NA	(NA, NA)	NA	NA	NA	NA	NA	NA	NA	NA		Control (no testing, not responsive)	190	(158, 223)	158	178	200
Test only (control), 100%SeSp, baseline	0	(0, 0)	0	0	0	0	0	0	0	0	0	(0, 0)	0	0	0	0	0	0	0	0		Test only (control), 100%SeSp, baseline	196	(170, 223)	170	186	205	223	16	10	9	18	196	(169, 223)	169	186	205	223	17	10	9	18		Test only (control), 100%SeSp, baseline	207	(175, 242)	175	195	219
Test-to-treat, 100%SeSp, baseline	0	(0, 0)	0	0	0	0	0	0	0	0	0	(0, 0)	0	0	0	0	0	0	0	0		Test-to-treat, 100%SeSp, baseline	196	(168, 224)	168	186	205	224	18	10	9	19	196	(169, 223)	169	186	205	223	17	10	9	18		Test-to-treat, 100%SeSp, baseline	207	(173, 243)	173	195	219
Test only (control), 100%SeSp, double sample	0	(0, 0)	0	0	0	0	0	0	0	0	0	(0, 0)	0	0	0	0	0	0	0	0		Test only (control), 100%SeSp, double sample	195	(169, 223)	169	186	205	223	17	9	10	18	196	(169, 224)	169	186	205	224	17	10	9	19		Test only (control), 100%SeSp, double sample	206	(174, 242)	174	195	219
Test-to-treat, 100%SeSp, double sample	0	(0, 0)	0	0	0	0	0	0	0	0	0	(0, 0)	0	0	0	0	0	0	0	0		Test-to-treat, 100%SeSp, double sample	196	(169, 224)	169	186	205	224	17	10	9	19	196	(169, 223)	169	187	205	223	18	9	9	18		Test-to-treat, 100%SeSp, double sample	207	(174, 243)	174	195	219
Test only (control), 100%SeSp, low threshold	0	(0, 0)	0	0	0	0	0	0	0	0	0	(0, 0)	0	0	0	0	0	0	0	0		Test only (control), 100%SeSp, low threshold	196	(169, 223)	169	187	205	223	18	9	9	18	196	(169, 224)	169	186	205	224	17	10	9	19		Test only (control), 100%SeSp, low threshold	207	(174, 242)	174	196	219
Test-to-treat, 100%SeSp, low threshold	0	(0, 0)	0	0	0	0	0	0	0	0	0	(0, 5)	0	0	1	5	0	0	1	4		Test-to-treat, 100%SeSp, low threshold	195	(168, 222)	168	185	205	222	17	10	10	17	196	(169, 224)	169	186	205	224	17	10	9	19		Test-to-treat, 100%SeSp, low threshold	206	(173, 242)	173	194	219
Test only (control), high AMR, 100%SeSp	0	(0, 0)	0	0	0	0	0	0	0	0	0	(0, 0)	0	0	0	0	0	0	0	0		Test only (control), high AMR, 100%SeSp	242	(211, 273)	211	231	252	273	20	11	10	21	242	(211, 272)	211	231	252	272	20	11	10	20		Test only (control), high AMR, 100%SeSp	253	(216, 292)	216	240	266
Test-to-treat, high AMR, 100%SeSp	0	(0, 0)	0	0	0	0	0	0	0	0	1	(0, 7)	0	0	3	7	0	1	2	4		Test-to-treat, high AMR, 100%SeSp	241	(211, 272)	211	231	252	272	20	10	11	20	241	(211, 272)	211	230	251	272	19	11	10	21		Test-to-treat, high AMR, 100%SeSp	253	(217, 309)	217	240	267
Test only (control), high AMR, double sample	0	(0, 0)	0	0	0	0	0	0	0	0	0	(0, 0)	0	0	0	0	0	0	0	0		Test only (control), high AMR, double sample	241	(212, 273)	212	231	252	273	19	10	11	21	242	(212, 273)	212	231	252	273	19	11	10	21		Test only (control), high AMR, double sample	253	(217, 292)	217	240	266
Test-to-treat, high AMR, double sample	0	(0, 0)	0	0	0	0	0	0	0	0	0	(0, 4)	0	0	0	4	0	0	0	4		Test-to-treat, high AMR, double sample	242	(211, 272)	211	231	253	272	20	11	11	19	241	(211, 272)	211	231	252	272	20	10	11	20		Test-to-treat, high AMR, double sample	253	(216, 291)	216	240	267
Test only (control), high AMR, low threshold	0	(0, 0)	0	0	0	0	0	0	0	0	0	(0, 0)	0	0	0	0	0	0	0	0		Test only (control), high AMR, low threshold	241	(212, 274)	212	231	252	274	19	10	11	22	241	(212, 271)	212	231	252	271	19	10	11	19		Test only (control), high AMR, low threshold	252	(217, 293)	217	240	266
Test-to-treat, high AMR, low threshold	8	(1, 20)	1	5	12	20	4	3	4	8	29	(16, 45)	16	24	34	45	8	5	5	11		Test-to-treat, high AMR, low threshold	189	(150, 229)	150	176	203	229	26	13	14	26	235	(206, 267)	206	225	246	267	19	10	11	21		Test-to-treat, high AMR, low threshold	422	(265, 591)	265	366	479
Test only (control), high AMR, MedianSeSp (phen)	0	(0, 0)	0	0	0	0	0	0	0	0	0	(0, 0)	0	0	0	0	0	0	0	0		Test only (control), high AMR, MedianSeSp (phen)	242	(211, 272)	211	230	252	272	19	12	10	20	241	(212, 273)	212	231	252	273	19	10	11	21		Test only (control), high AMR, MedianSeSp (phen)	253	(216, 291)	216	239	266
Test-to-treat, high AMR, MedianSeSp (phen)	0	(0, 0)	0	0	0	0	0	0	0	0	0	(0, 0)	0	0	0	0	0	0	0	0		Test-to-treat, high AMR, MedianSeSp (phen)	241	(212, 272)	212	231	252	272	19	10	11	20	241	(212, 273)	212	231	252	273	19	10	11	21		Test-to-treat, high AMR, MedianSeSp (phen)	252	(217, 291)	217	240	266
Test only (control), high AMR, MedianSeSp (gen)	0	(0, 0)	0	0	0	0	0	0	0	0	0	(0, 0)	0	0	0	0	0	0	0	0		Test only (control), high AMR, MedianSeSp (gen)	242	(212, 273)	212	231	253	273	19	11	11	20	242	(211, 274)	211	231	253	274	20	11	11	21		Test only (control), high AMR, MedianSeSp (gen)	253	(217, 292)	217	240	267
Test-to-treat, high AMR,MedianSeSp (gen)	2	(0, 9)	0	0	4	9	0	2	2	5	3	(0, 11)	0	2	6	11	2	1	3	5		Test-to-treat, high AMR,MedianSeSp (gen)	233	(200, 267)	200	222	245	267	22	11	12	22	237	(207, 269)	207	226	248	269	19	11	11	21		Test-to-treat, high AMR,MedianSeSp (gen)	279	(208, 386)	208	252	312
Tetracyclines																						Cephalosporins
Test at	0 DOF										13 DOF											Test at	0 DOF										13 DOF
	Median	Interval	P2.5	P25	P75	P97.5	Q1	Q2	Q3	Q4	Median	Interval	P2.5	P25	P75	P97.5	Q1	Q2	Q3	Q4			Median	Interval	P2.5	P25	P75	P97.5	Q1	Q2	Q3	Q4	Median	Interval	P2.5	P25	P75	P97.5	Q1	Q2	Q3	Q4
Control (no testing, not responsive)	29646	(28604, 28685)	28604	28632	28661	28685	28	1014	-985	24	NA	(NA, NA)	NA	NA	NA	NA	NA	NA	NA	NA		Control (no testing, not responsive)	11	(5, 18)	5	9	13	18	4	2	2	5	NA	(NA, NA)	NA	NA	NA	NA	NA	NA	NA	NA
Test only (control), 100%SeSp, baseline	28638	(28593, 28678)	28593	28622	28652	28678	29	16	14	26	28637	(28593, 28679)	28593	28622	28651	28679	29	15	14	28		Test only (control), 100%SeSp, baseline	11	(5, 19)	5	9	14	19	4	2	3	5	11	(5, 19)	5	9	14	19	4	2	3	5
Test-to-treat, 100%SeSp, baseline	28638	(28594, 28679)	28594	28623	28652	28679	29	15	14	27	28637	(28593, 28677)	28593	28623	28651	28677	30	14	14	26		Test-to-treat, 100%SeSp, baseline	11	(5, 19)	5	9	14	19	4	2	3	5	11	(5, 19)	5	9	14	19	4	2	3	5
Test only (control), 100%SeSp, double sample	28637	(28594, 28676)	28594	28622	28652	28676	28	15	15	24	28637	(28593, 28677)	28593	28622	28652	28677	29	15	15	25		Test only (control), 100%SeSp, double sample	11	(5, 19)	5	9	14	19	4	2	3	5	11	(5, 19)	5	9	14	19	4	2	3	5
Test-to-treat, 100%SeSp, double sample	28638	(28592, 28678)	28592	28622	28652	28678	30	16	14	26	28637	(28593, 28679)	28593	28622	28652	28679	29	15	15	27		Test-to-treat, 100%SeSp, double sample	11	(5, 19)	5	9	14	19	4	2	3	5	11	(5, 19)	5	9	14	19	4	2	3	5
Test only (control), 100%SeSp, low threshold	28637	(28593, 28677)	28593	28622	28651	28677	29	15	14	26	28637	(28594, 28678)	28594	28622	28651	28678	28	15	14	27		Test only (control), 100%SeSp, low threshold	11	(5, 19)	5	9	14	19	4	2	3	5	11	(5, 19)	5	9	14	19	4	2	3	5
Test-to-treat, 100%SeSp, low threshold	28638	(28594, 28679)	28594	28624	28653	28679	30	14	15	26	28637	(28594, 28678)	28594	28623	28651	28678	29	14	14	27		Test-to-treat, 100%SeSp, low threshold	11	(5, 20)	5	9	14	20	4	2	3	6	12	(6, 36)	6	10	16	36	4	2	4	20
Test only (control), high AMR, 100%SeSp	28617	(28571, 28661)	28571	28602	28633	28661	31	15	16	28	28617	(28572, 28661)	28572	28601	28632	28661	29	16	15	29		Test only (control), high AMR, 100%SeSp	11	(5, 19)	5	9	14	19	4	2	3	5	11	(5, 19)	5	9	14	19	4	2	3	5
Test-to-treat, high AMR, 100%SeSp	28617	(28572, 28660)	28572	28602	28633	28660	30	15	16	27	28618	(28572, 28661)	28572	28602	28633	28661	30	16	15	28		Test-to-treat, high AMR, 100%SeSp	12	(6, 37)	6	9	15	37	3	3	3	22	32	(7, 86)	7	21	49	86	14	11	17	37
Test only (control), high AMR, double sample	28617	(28571, 28659)	28571	28601	28631	28659	30	16	14	28	28616	(28571, 28659)	28571	28602	28632	28659	31	14	16	27		Test only (control), high AMR, double sample	12	(5, 19)	5	9	14	19	4	3	2	5	11	(5, 19)	5	9	14	19	4	2	3	5
Test-to-treat, high AMR, double sample	28617	(28569, 28660)	28569	28601	28632	28660	32	16	15	28	28617	(28573, 28662)	28573	28602	28632	28662	29	15	15	30		Test-to-treat, high AMR, double sample	11	(5, 19)	5	9	14	19	4	2	3	5	13	(6, 42)	6	10	20	42	4	3	7	22
Test only (control), high AMR, low threshold	28617	(28572, 28661)	28572	28602	28632	28661	30	15	15	29	28617	(28571, 28659)	28571	28601	28632	28659	30	16	15	27		Test only (control), high AMR, low threshold	11	(5, 19)	5	9	14	19	4	2	3	5	12	(5, 19)	5	9	14	19	4	3	2	5
Test-to-treat, high AMR, low threshold	28620	(28575, 28664)	28575	28605	28635	28664	30	15	15	29	28622	(28577, 28665)	28577	28607	28637	28665	30	15	15	28		Test-to-treat, high AMR, low threshold	233	(115, 362)	115	190	276	362	75	43	43	86	386	(262, 512)	262	344	430	512	82	42	44	82
Test only (control), high AMR, MedianSeSp (phen)	28616	(28571, 28659)	28571	28601	28632	28659	30	15	16	27	28617	(28572, 28660)	28572	28601	28632	28660	29	16	15	28		Test only (control), high AMR, MedianSeSp (phen)	11	(5, 19)	5	9	14	19	4	2	3	5	11	(5, 19)	5	9	14	19	4	2	3	5
Test-to-treat, high AMR, MedianSeSp (phen)	28617	(28570, 28659)	28570	28601	28632	28659	31	16	15	27	28617	(28572, 28660)	28572	28601	28632	28660	29	16	15	28		Test-to-treat, high AMR, MedianSeSp (phen)	11	(5, 19)	5	9	14	19	4	2	3	5	11	(5, 19)	5	9	14	19	4	2	3	5
Test only (control), high AMR, MedianSeSp (gen)	28617	(28571, 28659)	28571	28601	28631	28659	30	16	14	28	28617	(28571, 28659)	28571	28601	28632	28659	30	16	15	27		Test only (control), high AMR, MedianSeSp (gen)	11	(5, 19)	5	9	14	19	4	2	3	5	11	(5, 19)	5	9	14	19	4	2	3	5
Test-to-treat, high AMR,MedianSeSp (gen)	28618	(28572, 28661)	28572	28602	28632	28661	30	16	14	29	28618	(28573, 28659)	28573	28603	28633	28659	30	15	15	26		Test-to-treat, high AMR,MedianSeSp (gen)	46	(8, 119)	8	30	67	119	22	16	21	52	57	(10, 125)	10	38	79	125	28	19	22	46
Sulfonamides																						Trimethoprim
Test at	0 DOF										13 DOF											Test at	0 DOF										13 DOF
	Median	Interval	P2.5	P25	P75	P97.5	Q1	Q2	Q3	Q4	Median	Interval	P2.5	P25	P75	P97.5	Q1	Q2	Q3	Q4			Median	Interval	P2.5	P25	P75	P97.5	Q1	Q2	Q3	Q4	Median	Interval	P2.5	P25	P75	P97.5	Q1	Q2	Q3	Q4
Control (no testing, not responsive)	64	(49, 80)	49	59	69	80	10	5	5	11	NA	(NA, NA)	NA	NA	NA	NA	NA	NA	NA	NA		Control (no testing, not responsive)	64	(49, 80)	49	59	69	80	10	5	5	11	NA	(NA, NA)	NA	NA	NA	NA	NA	NA	NA	NA
Test only (control), 100%SeSp, baseline	70	(54, 87)	54	64	76	87	10	6	6	11	70	(54, 87)	54	64	76	87	10	6	6	11		Test only (control), 100%SeSp, baseline	70	(54, 87)	54	64	76	87	10	6	6	11	70	(54, 87)	54	64	76	87	10	6	6	11
Test-to-treat, 100%SeSp, baseline	70	(55, 87)	55	64	76	87	9	6	6	11	70	(54, 87)	54	65	75	87	11	5	5	12		Test-to-treat, 100%SeSp, baseline	70	(55, 87)	55	64	76	87	9	6	6	11	70	(54, 87)	54	65	75	87	11	5	5	12
Test only (control), 100%SeSp, double sample	70	(54, 87)	54	64	76	87	10	6	6	11	70	(54, 88)	54	64	76	88	10	6	6	12		Test only (control), 100%SeSp, double sample	70	(54, 87)	54	64	76	87	10	6	6	11	70	(54, 88)	54	64	76	88	10	6	6	12
Test-to-treat, 100%SeSp, double sample	70	(54, 87)	54	65	76	87	11	5	6	11	70	(55, 87)	55	64	76	87	9	6	6	11		Test-to-treat, 100%SeSp, double sample	70	(54, 87)	54	65	76	87	11	5	6	11	70	(55, 87)	55	64	76	87	9	6	6	11
Test only (control), 100%SeSp, low threshold	70	(54, 87)	54	64	76	87	10	6	6	11	70	(54, 87)	54	64	76	87	10	6	6	11		Test only (control), 100%SeSp, low threshold	70	(54, 87)	54	64	76	87	10	6	6	11	70	(54, 87)	54	64	76	87	10	6	6	11
Test-to-treat, 100%SeSp, low threshold	70	(54, 87)	54	64	76	87	10	6	6	11	69	(53, 86)	53	63	75	86	10	6	6	11		Test-to-treat, 100%SeSp, low threshold	70	(54, 87)	54	64	76	87	10	6	6	11	69	(53, 86)	53	63	75	86	10	6	6	11
Test only (control), high AMR, 100%SeSp	86	(69, 105)	69	80	93	105	11	6	7	12	86	(69, 105)	69	80	92	105	11	6	6	13		Test only (control), high AMR, 100%SeSp	86	(69, 105)	69	80	93	105	11	6	7	12	86	(69, 105)	69	80	92	105	11	6	6	13
Test-to-treat, high AMR, 100%SeSp	86	(69, 105)	69	80	93	105	11	6	7	12	84	(67, 103)	67	78	90	103	11	6	6	13		Test-to-treat, high AMR, 100%SeSp	86	(69, 105)	69	80	93	105	11	6	7	12	84	(67, 103)	67	78	90	103	11	6	6	13
Test only (control), high AMR, double sample	86	(69, 104)	69	80	92	104	11	6	6	12	86	(69, 106)	69	80	93	106	11	6	7	13		Test only (control), high AMR, double sample	86	(69, 104)	69	80	92	104	11	6	6	12	86	(69, 106)	69	80	93	106	11	6	7	13
Test-to-treat, high AMR, double sample	86	(69, 105)	69	80	93	105	11	6	7	12	86	(68, 104)	68	79	92	104	11	7	6	12		Test-to-treat, high AMR, double sample	86	(69, 105)	69	80	93	105	11	6	7	12	86	(68, 104)	68	79	92	104	11	7	6	12
Test only (control), high AMR, low threshold	86	(69, 105)	69	80	93	105	11	6	7	12	86	(68, 105)	68	80	93	105	12	6	7	12		Test only (control), high AMR, low threshold	86	(69, 105)	69	80	93	105	11	6	7	12	86	(68, 105)	68	80	93	105	12	6	7	12
Test-to-treat, high AMR, low threshold	78	(59, 97)	59	71	84	97	12	7	6	13	55	(39, 75)	39	49	61	75	10	6	6	14		Test-to-treat, high AMR, low threshold	78	(59, 97)	59	71	84	97	12	7	6	13	55	(39, 75)	39	49	61	75	10	6	6	14
Test only (control), high AMR, MedianSeSp (phen)	86	(69, 106)	69	80	92	106	11	6	6	14	86	(69, 105)	69	80	93	105	11	6	7	12		Test only (control), high AMR, MedianSeSp (phen)	86	(69, 106)	69	80	92	106	11	6	6	14	86	(69, 105)	69	80	93	105	11	6	7	12
Test-to-treat, high AMR, MedianSeSp (phen)	86	(69, 105)	69	80	93	105	11	6	7	12	86	(69, 105)	69	80	93	105	11	6	7	12		Test-to-treat, high AMR, MedianSeSp (phen)	86	(69, 105)	69	80	93	105	11	6	7	12	86	(69, 105)	69	80	93	105	11	6	7	12
Test only (control), high AMR, MedianSeSp (gen)	86	(69, 106)	69	80	93	106	11	6	7	13	87	(69, 105)	69	80	93	105	11	7	6	12		Test only (control), high AMR, MedianSeSp (gen)	86	(69, 106)	69	80	93	106	11	6	7	13	87	(69, 105)	69	80	93	105	11	7	6	12
Test-to-treat, high AMR,MedianSeSp (gen)	84	(66, 103)	66	78	91	103	12	6	7	12	82	(64, 101)	64	76	89	101	12	6	7	12		Test-to-treat, high AMR,MedianSeSp (gen)	84	(66, 103)	66	78	91	103	12	6	7	12	82	(64, 101)	64	76	89	101	12	6	7	12
[truncated: 15 more columns]

## Sheet: Data - # BRD relapses at end
Feedlot level
Test at	0 DOF										13 DOF
	Median	Interval	P2.5	P25	P75	P97.5	Q1	Q2	Q3	Q4	Median	Interval	P2.5	P25	P75	P97.5	Q1	Q2	Q3	Q4
Control (no testing, not responsive)	267	(225, 314)	225	252	282	314	27	15	15	32	NA	(NA, NA)	NA	NA	NA	NA	NA	NA	NA	NA
Test only (control), 100%SeSp, baseline	296	(253, 345)	253	281	312	345	28	15	16	33	296	(252, 343)	252	281	312	343	29	15	16	31
Test-to-treat, 100%SeSp, baseline	297	(252, 343)	252	280	313	343	28	17	16	30	297	(251, 344)	251	279	312	344	28	18	15	32
Test only (control), 100%SeSp, double sample	296	(252, 343)	252	280	312	343	28	16	16	31	297	(252, 343)	252	281	313	343	29	16	16	30
Test-to-treat, 100%SeSp, double sample	296	(253, 343)	253	281	313	343	28	15	17	30	296	(252, 343)	252	281	312	343	29	15	16	31
Test only (control), 100%SeSp, low threshold	296	(251, 343)	251	281	312	343	30	15	16	31	297	(252, 343)	252	281	311	343	29	16	14	32
Test-to-treat, 100%SeSp, low threshold	296	(252, 342)	252	281	312	342	29	15	16	30	296	(252, 343)	252	281	312	343	29	15	16	31
Test only (control), high AMR, 100%SeSp	366	(317, 418)	317	348	383	418	31	18	17	35	366	(317, 418)	317	348	383	418	31	18	17	35
Test-to-treat, high AMR, 100%SeSp	365	(316, 417)	316	348	383	417	32	17	18	34	364	(315, 415)	315	347	382	415	32	17	18	33
Test only (control), high AMR, double sample	365	(314, 418)	314	347	383	418	33	18	18	35	366	(317, 418)	317	348	384	418	31	18	18	34
Test-to-treat, high AMR, double sample	365	(316, 418)	316	348	383	418	32	17	18	35	365	(315, 416)	315	347	383	416	32	18	18	33
Test only (control), high AMR, low threshold	365	(317, 417)	317	347	383	417	30	18	18	34	366	(316, 416)	316	347	383	416	31	19	17	33
Test-to-treat, high AMR, low threshold	364	(313, 417)	313	347	381	417	34	17	17	36	357	(307, 410)	307	340	374	410	33	17	17	36
Test only (control), high AMR, MedianSeSp (phen)	365	(316, 417)	316	348	383	417	32	17	18	34	366	(316, 418)	316	348	383	418	32	18	17	35
Test-to-treat, high AMR, MedianSeSp (phen)	366	(318, 416)	318	349	383	416	31	17	17	33	365	(317, 418)	317	349	384	418	32	16	19	34
Test only (control), high AMR, MedianSeSp (gen)	366	(315, 419)	315	348	384	419	33	18	18	35	366	(316, 419)	316	349	383	419	33	17	17	36
Test-to-treat, high AMR,MedianSeSp (gen)	366	(315, 419)	315	348	384	419	33	18	18	35	364	(316, 416)	316	347	383	416	31	17	19	33

## Sheet: Data - # finished calves
Finished calves from main pens
Test at	0 DOF																				13 DOF
	PEN										FEEDLOT										PEN										FEEDLOT
	Median	Interval	P2.5	P25	P75	P97.5	Q1	Q2	Q3	Q4	Median	Interval	P2.5	P25	P75	P97.5	Q1	Q2	Q3	Q4	Median	Interval	P2.5	P25	P75	P97.5	Q1	Q2	Q3	Q4	Median	Interval	P2.5	P25	P75	P97.5	Q1	Q2	Q3	Q4
Control (no testing, not responsive)	195	(190, 199)	190	193	196	199	3	2	1	3	9346	(9314, 9375)	9314	9335	9356	9375	21	11	10	19	NA	(NA, NA)	NA	NA	NA	NA	NA	NA	NA	NA	NA	(NA, NA)	NA	NA	NA	NA	NA	NA	NA	NA
Test only (control), 100%SeSp, baseline	195	(190, 199)	190	193	196	199	3	2	1	3	9343	(9309, 9376)	9309	9331	9354	9376	22	12	11	22	195	(190, 199)	190	193	196	199	3	2	1	3	9344	(9309, 9376)	9309	9332	9355	9376	23	12	11	21
Test-to-treat, 100%SeSp, baseline	195	(190, 199)	190	193	196	199	3	2	1	3	9344	(9310, 9376)	9310	9332	9355	9376	22	12	11	21	195	(190, 199)	190	193	196	199	3	2	1	3	9343	(9309, 9376)	9309	9332	9355	9376	23	11	12	21
Test only (control), 100%SeSp, double sample	195	(190, 199)	190	193	196	199	3	2	1	3	9344	(9308, 9376)	9308	9332	9355	9376	24	12	11	21	195	(190, 199)	190	193	196	199	3	2	1	3	9343	(9308, 9375)	9308	9331	9355	9375	23	12	12	20
Test-to-treat, 100%SeSp, double sample	195	(190, 199)	190	193	196	199	3	2	1	3	9343	(9310, 9376)	9310	9331	9355	9376	21	12	12	21	195	(190, 199)	190	193	196	199	3	2	1	3	9343	(9310, 9375)	9310	9332	9354	9375	22	11	11	21
Test only (control), 100%SeSp, low threshold	195	(190, 199)	190	193	196	199	3	2	1	3	9344	(9309, 9376)	9309	9332	9355	9376	23	12	11	21	195	(190, 199)	190	193	196	199	3	2	1	3	9342	(9310, 9376)	9310	9332	9354	9376	22	10	12	22
Test-to-treat, 100%SeSp, low threshold	195	(190, 199)	190	193	196	199	3	2	1	3	9343	(9309, 9377)	9309	9332	9355	9377	23	11	12	22	195	(190, 199)	190	193	196	199	3	2	1	3	9343	(9310, 9376)	9310	9332	9354	9376	22	11	11	22
Test only (control), high AMR, 100%SeSp	194	(189, 198)	189	193	196	198	4	1	2	2	9323	(9288, 9357)	9288	9311	9334	9357	23	12	11	23	194	(189, 198)	189	193	196	198	4	1	2	2	9323	(9287, 9358)	9287	9311	9335	9358	24	12	12	23
Test-to-treat, high AMR, 100%SeSp	194	(189, 198)	189	193	196	198	4	1	2	2	9323	(9287, 9357)	9287	9311	9335	9357	24	12	12	22	194	(189, 198)	189	193	196	198	4	1	2	2	9322	(9288, 9357)	9288	9311	9335	9357	23	11	13	22
Test only (control), high AMR, double sample	194	(189, 198)	189	193	196	198	4	1	2	2	9323	(9286, 9357)	9286	9311	9335	9357	25	12	12	22	194	(189, 198)	189	193	196	198	4	1	2	2	9323	(9287, 9356)	9287	9311	9335	9356	24	12	12	21
Test-to-treat, high AMR, double sample	194	(189, 198)	189	193	196	198	4	1	2	2	9322	(9287, 9356)	9287	9310	9334	9356	23	12	12	22	194	(189, 198)	189	193	196	198	4	1	2	2	9323	(9288, 9357)	9288	9312	9335	9357	24	11	12	22
Test only (control), high AMR, low threshold	194	(189, 198)	189	193	196	198	4	1	2	2	9323	(9288, 9357)	9288	9311	9335	9357	23	12	12	22	194	(189, 198)	189	193	196	198	4	1	2	2	9322	(9288, 9357)	9288	9310	9334	9357	22	12	12	23
Test-to-treat, high AMR, low threshold	194	(189, 198)	189	193	196	198	4	1	2	2	9323	(9287, 9357)	9287	9311	9335	9357	24	12	12	22	194	(189, 198)	189	193	196	198	4	1	2	2	9323	(9288, 9357)	9288	9311	9336	9357	23	12	13	21
Test only (control), high AMR, MedianSeSp (phen)	194	(189, 198)	189	193	196	198	4	1	2	2	9323	(9286, 9357)	9286	9311	9335	9357	25	12	12	22	194	(189, 198)	189	193	196	198	4	1	2	2	9323	(9287, 9356)	9287	9310	9335	9356	23	13	12	21
Test-to-treat, high AMR, MedianSeSp (phen)	194	(189, 198)	189	193	196	198	4	1	2	2	9322	(9287, 9356)	9287	9310	9334	9356	23	12	12	22	194	(189, 198)	189	193	196	198	4	1	2	2	9323	(9287, 9357)	9287	9311	9335	9357	24	12	12	22
Test only (control), high AMR, MedianSeSp (gen)	194	(189, 198)	189	193	196	198	4	1	2	2	9322	(9288, 9357)	9288	9310	9334	9357	22	12	12	23	194	(189, 198)	189	193	196	198	4	1	2	2	9323	(9286, 9357)	9286	9311	9335	9357	25	12	12	22
Test-to-treat, high AMR,MedianSeSp (gen)	194	(189, 198)	189	193	196	198	4	1	2	2	9323	(9288, 9357)	9288	9311	9334	9357	23	12	11	23	194	(189, 198)	189	193	196	198	4	1	2	2	9323	(9288, 9357)	9288	9311	9335	9357	23	12	12	22

## Sheet: Data - finished weight, healthy
Finished calves from main pens
Test at	0 DOF																				13 DOF
	PEN										FEEDLOT										PEN										FEEDLOT
	Median	Interval	P2.5	P25	P75	P97.5	Q1	Q2	Q3	Q4	Median	Interval	P2.5	P25	P75	P97.5	Q1	Q2	Q3	Q4	Median	Interval	P2.5	P25	P75	P97.5	Q1	Q2	Q3	Q4	Median	Interval	P2.5	P25	P75	P97.5	Q1	Q2	Q3	Q4
Control (no testing, not responsive)		(, )					0	0	0	0		(, )					0	0	0	0	NA	(NA, NA)	NA	NA	NA	NA	NA	NA	NA	NA	NA	(NA, NA)	NA	NA	NA	NA	NA	NA	NA	NA
Test only (control), 100%SeSp, baseline	1416	(1332, 1498)	1332	1371	1459	1498	39	45	43	39	1416	(1332, 1498)	1332	1370	1459	1498	38	46	43	39	1414	(1332, 1498)	1332	1372	1460	1498	40	42	46	38	1414	(1331, 1498)	1331	1371	1459	1498	40	43	45	39
Test-to-treat, 100%SeSp, baseline	1418	(1332, 1498)	1332	1373	1459	1498	41	45	41	39	1417	(1332, 1498)	1332	1372	1459	1498	40	45	42	39	1415	(1332, 1498)	1332	1372	1459	1498	40	43	44	39	1414	(1331, 1498)	1331	1371	1458	1498	40	43	44	40
Test only (control), 100%SeSp, double sample	1412	(1332, 1498)	1332	1369	1459	1498	37	43	47	39	1412	(1332, 1497)	1332	1369	1458	1497	37	43	46	39	1414	(1332, 1498)	1332	1370	1457	1498	38	44	43	41	1413	(1331, 1498)	1331	1370	1457	1498	39	43	44	41
Test-to-treat, 100%SeSp, double sample	1415	(1332, 1499)	1332	1371	1459	1499	39	44	44	40	1414	(1332, 1498)	1332	1371	1459	1498	39	43	45	39	1413	(1332, 1498)	1332	1371	1458	1498	39	42	45	40	1413	(1331, 1498)	1331	1370	1457	1498	39	43	44	41
Test only (control), 100%SeSp, low threshold	1415	(1332, 1498)	1332	1371	1459	1498	39	44	44	39	1414	(1332, 1497)	1332	1371	1458	1497	39	43	44	39	1416	(1332, 1498)	1332	1371	1458	1498	39	45	42	40	1415	(1332, 1498)	1332	1371	1458	1498	39	44	43	40
Test-to-treat, 100%SeSp, low threshold	1414	(1332, 1498)	1332	1370	1458	1498	38	44	44	40	1413	(1331, 1497)	1331	1370	1458	1497	39	43	45	39	1416	(1332, 1498)	1332	1373	1459	1498	41	43	43	39	1416	(1332, 1497)	1332	1372	1458	1497	40	44	42	39
Test only (control), high AMR, 100%SeSp	1418	(1332, 1498)	1332	1375	1460	1498	43	43	42	38	1417	(1331, 1497)	1331	1375	1460	1497	44	42	43	37	1417	(1332, 1498)	1332	1373	1460	1498	41	44	43	38	1417	(1332, 1497)	1332	1372	1459	1497	40	45	42	38
Test-to-treat, high AMR, 100%SeSp	1416	(1332, 1498)	1332	1372	1460	1498	40	44	44	38	1415	(1331, 1498)	1331	1372	1459	1498	41	43	44	39	1415	(1332, 1498)	1332	1372	1459	1498	40	43	44	39	1415	(1331, 1497)	1331	1371	1458	1497	40	44	43	39
Test only (control), high AMR, double sample	1415	(1332, 1498)	1332	1372	1459	1498	40	43	44	39	1414	(1332, 1498)	1332	1371	1458	1498	39	43	44	40	1413	(1332, 1498)	1332	1370	1458	1498	38	43	45	40	1412	(1332, 1497)	1332	1369	1457	1497	37	43	45	40
Test-to-treat, high AMR, double sample	1416	(1333, 1498)	1333	1372	1459	1498	39	44	43	39	1415	(1332, 1498)	1332	1371	1459	1498	39	44	44	39	1416	(1333, 1499)	1333	1372	1460	1499	39	44	44	39	1415	(1332, 1498)	1332	1372	1460	1498	40	43	45	38
Test only (control), high AMR, low threshold	1415	(1332, 1498)	1332	1370	1458	1498	38	45	43	40	1415	(1331, 1498)	1331	1370	1458	1498	39	45	43	40	1415	(1332, 1499)	1332	1372	1458	1499	40	43	43	41	1415	(1332, 1498)	1332	1372	1458	1498	40	43	43	40
Test-to-treat, high AMR, low threshold	1414	(1332, 1498)	1332	1371	1459	1498	39	43	45	39	1413	(1331, 1498)	1331	1371	1458	1498	40	42	45	40	1414	(1332, 1498)	1332	1371	1459	1498	39	43	45	39	1413	(1331, 1498)	1331	1370	1458	1498	39	43	45	40
Test only (control), high AMR, MedianSeSp (phen)	1414	(1332, 1498)	1332	1372	1458	1498	40	42	44	40	1413	(1332, 1498)	1332	1371	1457	1498	39	42	44	41	1415	(1332, 1498)	1332	1371	1459	1498	39	44	44	39	1415	(1332, 1498)	1332	1370	1459	1498	38	45	44	39
Test-to-treat, high AMR, MedianSeSp (phen)	1416	(1332, 1498)	1332	1373	1459	1498	41	43	43	39	1415	(1332, 1498)	1332	1372	1459	1498	40	43	44	39	1415	(1332, 1498)	1332	1371	1458	1498	39	44	43	40	1415	(1331, 1498)	1331	1371	1458	1498	40	44	43	40
Test only (control), high AMR, MedianSeSp (gen)	1416	(1332, 1498)	1332	1372	1460	1498	40	44	44	38	1415	(1332, 1497)	1332	1371	1459	1497	39	44	44	38	1414	(1332, 1499)	1332	1370	1459	1499	38	44	45	40	1413	(1331, 1498)	1331	1369	1459	1498	38	44	46	39
Test-to-treat, high AMR,MedianSeSp (gen)	1416	(1332, 1498)	1332	1372	1458	1498	40	44	42	40	1416	(1331, 1498)	1331	1372	1458	1498	41	44	42	40	1415	(1333, 1498)	1333	1371	1457	1498	38	44	42	41	1415	(1332, 1497)	1332	1370	1456	1497	38	45	41	41
