# Supplementary material for: The Potential for Sample Testing at the Pen Level to Inform Prudent Antimicrobial Selection for Bovine Respiratory Disease Treatment: Investigations Using a Feedlot Simulation Tool
Source: Antibiotics (Basel). 2025 Oct 11;14(10):1009. doi: 10.3390/antibiotics14101009 (PMC12562166; doi:10.3390/antibiotics14101009)
Supplement: Supplementary file 1 [file antibiotics-14-01009-s001.zip › Supplement File S4 - MC Output Data - extreme BRD treatment protocol experiments.xlsx]

## Sheet: File S4
	The potential for sample testing at the pen level to inform prudent antimicrobial selection for bovine respiratory disease treatment: investigations using a feedlot simulation tool
	Dana E. Ramsay, Wade McDonald, Sheryl P. Gow, Lianne McLeod, Simon J.G. Otto, Nathaniel D. Osgood, and Cheryl L. Waldner
	Supplementary File S4:
	MC Output Data - extreme BRD treatment protocol experiments

## Sheet: Data - % AMR calves - 50DOF
15-ring macrolides	50 DOF
Test at	0 DOF																												13 DOF
	PEN														FEEDLOT														PEN														FEEDLOT
	Median	Interval	P2.5	P25	P75	P97.5	NegInt	PosInt	Q1	Q2	Q3	Q4	OverThresh50	OverThresh70	Median	Interval	P2.5	P25	P75	P97.5	NegInt	PosInt	Q1	Q2	Q3	Q4	OverThresh50	OverThresh70	Median	Interval	P2.5	P25	P75	P97.5	NegInt	PosInt	Q1	Q2	Q3	Q4	OverThresh50	OverThresh70	Median	Interval	P2.5	P25	P75	P97.5	NegInt
Control (no testing, not responsive)		(0.0, 0.0)					0	0	0	0	0	0				(0.0, 0.0)					0	0	0	0	0	0			--	(--, --)	--	--	--	--	#VALUE!	#VALUE!	#VALUE!	#VALUE!	#VALUE!	#VALUE!	--	--	--	(--, --)	--	--	--	--	#VALUE!
Test only (control), 100%SeSp, baseline	40	(29.2, 50.5)	29.17	36.27	43.59	50.51	10.83	10.51	7.1	3.73	3.59	6.92	53	1.4	39.9	(38.4, 41.5)	38.4	39.39	40.42	41.46	1.5	1.56	0.99	0.51	0.52	1.04	70.2	0	40	(29.2, 50.3)	29.15	36.27	43.59	50.26	10.85	10.26	7.12	3.73	3.59	6.67	53.1	1.4	39.91	(38.4, 41.4)	38.36	39.38	40.44	41.43	1.55
Test-to-treat, 100%SeSp, baseline	39.9	(29.2, 50.3)	29.23	36.27	43.59	50.26	10.67	10.36	7.04	3.63	3.69	6.67	53	1.5	39.89	(38.4, 41.4)	38.36	39.4	40.41	41.42	1.53	1.53	1.04	0.49	0.52	1.01	70.44	0	34.17	(23.7, 44.2)	23.74	30.61	37.69	44.22	10.43	10.05	6.87	3.56	3.52	6.53	15.1	0.2	34.12	(32.6, 35.6)	32.6	33.59	34.63	35.57	1.52
Test only (control), HighSeSp (phen)	39.9	(29.2, 50.3)	29.23	36.22	43.59	50.26	10.67	10.36	6.99	3.68	3.69	6.67	53	1.4	39.9	(38.4, 41.4)	38.39	39.37	40.43	41.37	1.51	1.47	0.98	0.53	0.53	0.94	69.44	0	40	(29.2, 50.3)	29.23	36.27	43.59	50.26	10.77	10.26	7.04	3.73	3.59	6.67	53.2	1.4	39.91	(38.4, 41.5)	38.41	39.39	40.43	41.45	1.5
Test-to-treat, HighSeSp (phen)	39.9	(29.1, 50.3)	29.08	36.27	43.59	50.26	10.82	10.36	7.19	3.63	3.69	6.67	52.9	1.4	39.9	(38.3, 41.4)	38.32	39.34	40.42	41.41	1.58	1.51	1.02	0.56	0.52	0.99	68.56	0	34.18	(23.7, 44.4)	23.74	30.61	37.69	44.39	10.44	10.21	6.87	3.57	3.51	6.7	15.4	0.2	34.15	(32.6, 35.7)	32.64	33.65	34.68	35.66	1.51
Test only (control), LowSeSp (phen)	39.9	(29.2, 50.3)	29.23	36.22	43.59	50.26	10.67	10.36	6.99	3.68	3.69	6.67	52.9	1.4	39.89	(38.3, 41.4)	38.33	39.36	40.42	41.42	1.56	1.53	1.03	0.53	0.53	1	69.3	0	40	(29.2, 50.3)	29.23	36.27	43.59	50.26	10.77	10.26	7.04	3.73	3.59	6.67	53.1	1.4	39.9	(38.4, 41.5)	38.35	39.38	40.45	41.46	1.55
Test-to-treat, LowSeSp (phen)	40	(29.2, 50.5)	29.17	36.27	43.59	50.51	10.83	10.51	7.1	3.73	3.59	6.92	53.1	1.4	39.91	(38.4, 41.5)	38.38	39.39	40.46	41.46	1.53	1.55	1.01	0.52	0.55	1	70.5	0	34.2	(23.7, 44.7)	23.74	30.65	37.88	44.67	10.46	10.47	6.91	3.55	3.68	6.79	16.1	0.2	34.25	(32.7, 35.8)	32.74	33.72	34.78	35.79	1.51
Test only (control), HighSeSp (gen)	40	(29.2, 50.3)	29.23	36.27	43.59	50.26	10.77	10.26	7.04	3.73	3.59	6.67	53.1	1.4	39.92	(38.4, 41.5)	38.35	39.39	40.43	41.45	1.57	1.53	1.04	0.53	0.51	1.02	70.12	0	40	(29.2, 50.3)	29.23	36.27	43.59	50.26	10.77	10.26	7.04	3.73	3.59	6.67	53.2	1.4	39.92	(38.4, 41.4)	38.39	39.4	40.46	41.42	1.53
Test-to-treat, HighSeSp (gen)	40	(29.2, 50.3)	29.23	36.32	43.59	50.26	10.77	10.26	7.09	3.68	3.59	6.67	53.3	1.4	39.91	(38.4, 41.4)	38.4	39.4	40.44	41.41	1.51	1.5	1	0.51	0.53	0.97	70.36	0	34.34	(23.7, 44.9)	23.74	30.77	37.95	44.9	10.6	10.56	7.03	3.57	3.61	6.95	16.6	0.2	34.34	(32.8, 35.9)	32.84	33.83	34.87	35.89	1.5
Test only (control), LowSeSp (gen)	39.9	(29.2, 50.3)	29.23	36.27	43.59	50.26	10.67	10.36	7.04	3.63	3.69	6.67	53	1.4	39.88	(38.3, 41.4)	38.34	39.36	40.43	41.42	1.54	1.54	1.02	0.52	0.55	0.99	68.66	0	39.9	(29.2, 50.3)	29.17	36.27	43.59	50.26	10.73	10.36	7.1	3.63	3.69	6.67	53.1	1.4	39.88	(38.4, 41.4)	38.38	39.37	40.42	41.39	1.5
Test-to-treat, LowSeSp (gen)	39.9	(29.1, 50.3)	29.08	36.22	43.59	50.26	10.82	10.36	7.14	3.68	3.69	6.67	53	1.4	39.88	(38.4, 41.4)	38.38	39.35	40.4	41.36	1.5	1.48	0.97	0.53	0.52	0.96	68.6	0	34.69	(24.0, 46.0)	23.98	31	38.54	45.96	10.71	11.27	7.02	3.69	3.85	7.42	19.7	0.3	34.82	(33.2, 36.3)	33.19	34.26	35.34	36.34	1.63
16-ring macroides	50 DOF
Test at	0 DOF																												13 DOF
	PEN														FEEDLOT														PEN														FEEDLOT
	Median	Interval	P2.5	P25	P75	P97.5	NegInt	PosInt	Q1	Q2	Q3	Q4	OverThresh50	OverThresh70	Median	Interval	P2.5	P25	P75	P97.5	NegInt	PosInt	Q1	Q2	Q3	Q4	OverThresh50	OverThresh70	Median	Interval	P2.5	P25	P75	P97.5	NegInt	PosInt	Q1	Q2	Q3	Q4	OverThresh50	OverThresh70	Median	Interval	P2.5	P25	P75	P97.5	NegInt
Control (no testing, not responsive)		(0.0, 0.0)					0	0	0	0	0	0				(0.0, 0.0)					0	0	0	0	0	0			--	(--, --)	--	--	--	--	#VALUE!	#VALUE!	#VALUE!	#VALUE!	#VALUE!	#VALUE!	--	--	--	(--, --)	--	--	--	--	#VALUE!
Test only (control), 100%SeSp, baseline	17.44	(0.0, 30.3)	0	11.86	22.05	30.3	17.44	12.86	11.86	5.58	4.61	8.25	0.1	0	16.36	(14.0, 18.7)	13.98	15.52	17.15	18.72	2.38	2.36	1.54	0.84	0.79	1.57	0	0	17.44	(0.0, 30.2)	0	11.86	22.05	30.21	17.44	12.77	11.86	5.58	4.61	8.16	0.1	0	16.34	(14.0, 18.7)	13.95	15.54	17.16	18.7	2.39
Test-to-treat, 100%SeSp, baseline	17.44	(0.0, 30.3)	0	11.92	22.05	30.26	17.44	12.82	11.92	5.52	4.61	8.21	0.1	0	16.38	(14.0, 18.6)	14	15.56	17.19	18.63	2.38	2.25	1.56	0.82	0.81	1.44	0	0	18.78	(0.5, 31.1)	0.5	14.14	23.12	31.12	18.28	12.34	13.64	4.64	4.34	8	0.1	0	18.3	(16.2, 20.3)	16.2	17.59	18.95	20.26	2.1
Test only (control), HighSeSp (phen)	17.37	(0.0, 30.3)	0	11.86	22.05	30.26	17.37	12.89	11.86	5.51	4.68	8.21	0.1	0	16.33	(13.9, 18.7)	13.92	15.55	17.13	18.7	2.41	2.37	1.63	0.78	0.8	1.57	0	0	17.35	(0.0, 30.3)	0	11.79	22.05	30.26	17.35	12.91	11.79	5.56	4.7	8.21	0.1	0	16.31	(14.0, 18.6)	13.96	15.51	17.12	18.6	2.35
Test-to-treat, HighSeSp (phen)	17.44	(0.0, 30.3)	0	11.86	22.05	30.26	17.44	12.82	11.86	5.58	4.61	8.21	0.1	0	16.38	(14.0, 18.7)	13.97	15.54	17.19	18.68	2.41	2.3	1.57	0.84	0.81	1.49	0	0	18.78	(0.0, 31.0)	0	14.14	23.12	30.96	18.78	12.18	14.14	4.64	4.34	7.84	0.1	0	18.28	(16.2, 20.2)	16.23	17.57	18.97	20.24	2.05
Test only (control), LowSeSp (phen)	17.44	(0.0, 30.3)	0	11.79	22.05	30.3	17.44	12.86	11.79	5.65	4.61	8.25	0.1	0	16.34	(13.9, 18.6)	13.91	15.53	17.16	18.6	2.43	2.26	1.62	0.81	0.82	1.44	0	0	17.44	(0.0, 30.3)	0	11.86	22.11	30.26	17.44	12.82	11.86	5.58	4.67	8.15	0.1	0	16.38	(13.9, 18.7)	13.94	15.56	17.18	18.7	2.44
Test-to-treat, LowSeSp (phen)	17.35	(0.0, 30.3)	0	11.86	22.05	30.26	17.35	12.91	11.86	5.49	4.7	8.21	0.1	0	16.35	(13.9, 18.6)	13.9	15.53	17.16	18.64	2.45	2.29	1.63	0.82	0.81	1.48	0	0	18.75	(0.0, 31.1)	0	14.07	23.12	31.12	18.75	12.37	14.07	4.68	4.37	8	0.1	0	18.24	(16.2, 20.2)	16.22	17.55	18.93	20.22	2.02
Test only (control), HighSeSp (gen)	17.44	(0.0, 30.3)	0	11.86	22.05	30.26	17.44	12.82	11.86	5.58	4.61	8.21	0.1	0	16.35	(14.0, 18.6)	14	15.52	17.16	18.61	2.35	2.26	1.52	0.83	0.81	1.45	0	0	17.44	(0.0, 30.3)	0	11.98	22.11	30.3	17.44	12.86	11.98	5.46	4.67	8.19	0.1	0	16.41	(14.0, 18.7)	14.03	15.59	17.21	18.69	2.38
Test-to-treat, HighSeSp (gen)	17.44	(0.0, 30.2)	0	11.86	22.05	30.21	17.44	12.77	11.86	5.58	4.61	8.16	0.1	0	16.35	(14.0, 18.6)	13.99	15.57	17.17	18.6	2.36	2.25	1.58	0.78	0.82	1.43	0	0	18.69	(0.0, 31.0)	0	14.07	23.12	31	18.69	12.31	14.07	4.62	4.43	7.88	0.1	0	18.23	(16.1, 20.2)	16.08	17.52	18.92	20.24	2.15
Test only (control), LowSeSp (gen)	17.44	(0.0, 30.3)	0	11.86	22.05	30.26	17.44	12.82	11.86	5.58	4.61	8.21	0.1	0	16.36	(14.0, 18.6)	13.96	15.54	17.15	18.61	2.4	2.25	1.58	0.82	0.79	1.46	0	0	17.44	(0.0, 30.3)	0	11.92	22.11	30.26	17.44	12.82	11.92	5.52	4.67	8.15	0.1	0	16.38	(14.0, 18.6)	14.04	15.57	17.19	18.6	2.34
Test-to-treat, LowSeSp (gen)	17.44	(0.0, 30.3)	0	11.86	22.05	30.26	17.44	12.82	11.86	5.58	4.61	8.21	0.1	0	16.35	(14.0, 18.6)	13.96	15.51	17.14	18.64	2.39	2.29	1.55	0.84	0.79	1.5	0	0	18.65	(0.0, 31.0)	0	13.78	23	30.96	18.65	12.31	13.78	4.87	4.35	7.96	0.1	0	18.09	(15.9, 20.1)	15.94	17.34	18.8	20.09	2.15
Tetracyclines	50 DOF
Test at	0 DOF																												13 DOF
	PEN														FEEDLOT														PEN														FEEDLOT
	Median	Interval	P2.5	P25	P75	P97.5	NegInt	PosInt	Q1	Q2	Q3	Q4	OverThresh50	OverThresh70	Median	Interval	P2.5	P25	P75	P97.5	NegInt	PosInt	Q1	Q2	Q3	Q4	OverThresh50	OverThresh70	Median	Interval	P2.5	P25	P75	P97.5	NegInt	PosInt	Q1	Q2	Q3	Q4	OverThresh50	OverThresh70	Median	Interval	P2.5	P25	P75	P97.5	NegInt
Control (no testing, not responsive)		(0.0, 0.0)					0	0	0	0	0	0				(0.0, 0.0)					0	0	0	0	0	0			--	(--, --)	--	--	--	--	#VALUE!	#VALUE!	#VALUE!	#VALUE!	#VALUE!	#VALUE!	--	--	--	(--, --)	--	--	--	--	#VALUE!
Test only (control), 100%SeSp, baseline	18.59	(6.8, 32.3)	6.81	14.21	23.23	32.31	11.78	13.72	7.4	4.38	4.64	9.08	1.2	0.1	18.85	(17.1, 20.7)	17.05	18.23	19.47	20.71	1.8	1.86	1.18	0.62	0.62	1.24	0	0	18.59	(6.7, 32.2)	6.74	14.21	23.23	32.16	11.85	13.57	7.47	4.38	4.64	8.93	1.2	0.1	18.83	(17.0, 20.8)	17.01	18.2	19.47	20.83	1.82
Test-to-treat, 100%SeSp, baseline	18.56	(6.7, 32.1)	6.74	14.14	23.2	32.14	11.82	13.58	7.4	4.42	4.64	8.94	1.2	0.1	18.8	(16.9, 20.7)	16.9	18.17	19.45	20.66	1.9	1.86	1.27	0.63	0.65	1.21	0	0	18.59	(7.0, 32.2)	7.04	14.21	23.23	32.16	11.55	13.57	7.17	4.38	4.64	8.93	1.2	0.1	18.81	(17.0, 20.7)	17.01	18.16	19.45	20.68	1.8
Test only (control), HighSeSp (phen)	18.59	(6.8, 32.3)	6.77	14.21	23.23	32.31	11.82	13.72	7.44	4.38	4.64	9.08	1.2	0.1	18.84	(17.0, 20.7)	17.01	18.21	19.47	20.69	1.83	1.85	1.2	0.63	0.63	1.22	0	0	18.56	(6.8, 32.3)	6.77	14.21	23.2	32.31	11.79	13.75	7.44	4.35	4.64	9.11	1.2	0.1	18.81	(17.0, 20.7)	16.95	18.18	19.46	20.73	1.86
Test-to-treat, HighSeSp (phen)	18.59	(6.8, 32.3)	6.81	14.21	23.23	32.31	11.78	13.72	7.4	4.38	4.64	9.08	1.3	0.1	18.85	(17.0, 20.6)	17.03	18.23	19.49	20.62	1.82	1.77	1.2	0.62	0.64	1.13	0	0	18.65	(7.0, 32.3)	7	14.21	23.23	32.31	11.65	13.66	7.21	4.44	4.58	9.08	1.3	0.2	18.85	(17.0, 20.8)	17	18.23	19.49	20.75	1.85
Test only (control), LowSeSp (phen)	18.56	(6.8, 32.3)	6.77	14.14	23.23	32.31	11.79	13.75	7.37	4.42	4.67	9.08	1.3	0.1	18.81	(17.0, 20.7)	17.01	18.19	19.45	20.69	1.8	1.88	1.18	0.62	0.64	1.24	0	0	18.65	(6.8, 32.3)	6.81	14.21	23.23	32.31	11.84	13.66	7.4	4.44	4.58	9.08	1.2	0.1	18.84	(17.0, 20.8)	16.97	18.22	19.48	20.76	1.87
Test-to-treat, LowSeSp (phen)	18.56	(6.8, 32.3)	6.77	14.21	23.2	32.31	11.79	13.75	7.44	4.35	4.64	9.11	1.2	0.1	18.81	(17.0, 20.7)	17.01	18.2	19.45	20.69	1.8	1.88	1.19	0.61	0.64	1.24	0	0	18.59	(7.0, 32.2)	7.04	14.21	23.23	32.16	11.55	13.57	7.17	4.38	4.64	8.93	1.2	0.1	18.83	(17.1, 20.7)	17.06	18.2	19.46	20.69	1.77
Test only (control), HighSeSp (gen)	18.56	(6.8, 32.3)	6.84	14.21	23.2	32.29	11.72	13.73	7.37	4.35	4.64	9.09	1.2	0.1	18.8	(17.0, 20.7)	17	18.17	19.46	20.69	1.8	1.89	1.17	0.63	0.66	1.23	0	0	18.56	(6.7, 32.3)	6.74	14.21	23.23	32.31	11.82	13.75	7.47	4.35	4.67	9.08	1.3	0.1	18.85	(17.1, 20.7)	17.06	18.21	19.46	20.73	1.79
Test-to-treat, HighSeSp (gen)	18.59	(6.8, 32.3)	6.81	14.21	23.23	32.31	11.78	13.72	7.4	4.38	4.64	9.08	1.3	0.1	18.84	(17.1, 20.7)	17.05	18.21	19.49	20.74	1.79	1.9	1.16	0.63	0.65	1.25	0	0	18.59	(6.9, 32.3)	6.91	14.14	23.23	32.31	11.68	13.72	7.23	4.45	4.64	9.08	1.2	0.2	18.82	(17.0, 20.7)	16.95	18.2	19.44	20.71	1.87
Test only (control), LowSeSp (gen)	18.56	(6.9, 32.3)	6.88	14.21	23.23	32.31	11.68	13.75	7.33	4.35	4.67	9.08	1.3	0.1	18.83	(16.9, 20.7)	16.94	18.19	19.46	20.71	1.89	1.88	1.25	0.64	0.63	1.25	0	0	18.56	(6.7, 32.3)	6.74	14.21	23.2	32.31	11.82	13.75	7.47	4.35	4.64	9.11	1.2	0.2	18.82	(17.0, 20.6)	16.96	18.17	19.47	20.61	1.86
Test-to-treat, LowSeSp (gen)	18.56	(6.7, 32.3)	6.74	14.14	23.23	32.29	11.82	13.73	7.4	4.42	4.67	9.06	1.2	0.1	18.83	(17.0, 20.7)	17.04	18.18	19.46	20.72	1.79	1.89	1.14	0.65	0.63	1.26	0	0	18.59	(7.0, 32.3)	7	14.14	23.23	32.31	11.59	13.72	7.14	4.45	4.64	9.08	1.2	0.1	18.83	(17.0, 20.7)	17.01	18.19	19.47	20.69	1.82
Sulfonamides	50 DOF
Test at	0 DOF																												13 DOF
	PEN														FEEDLOT														PEN														FEEDLOT
	Median	Interval	P2.5	P25	P75	P97.5	NegInt	PosInt	Q1	Q2	Q3	Q4	OverThresh50	OverThresh70	Median	Interval	P2.5	P25	P75	P97.5	NegInt	PosInt	Q1	Q2	Q3	Q4	OverThresh50	OverThresh70	Median	Interval	P2.5	P25	P75	P97.5	NegInt	PosInt	Q1	Q2	Q3	Q4	OverThresh50	OverThresh70	Median	Interval	P2.5	P25	P75	P97.5	NegInt
Control (no testing, not responsive)		(0.0, 0.0)					0	0	0	0	0	0				(0.0, 0.0)					0	0	0	0	0	0			--	(--, --)	--	--	--	--	#VALUE!	#VALUE!	#VALUE!	#VALUE!	#VALUE!	#VALUE!	--	--	--	(--, --)	--	--	--	--	#VALUE!
Test only (control), 100%SeSp, baseline	47.18	(38.3, 55.8)	38.27	44.1	50.25	55.84	8.91	8.66	5.83	3.08	3.07	5.59	18.5	0	47.1	(45.7, 48.4)	45.7	46.65	47.55	48.41	1.4	1.31	0.95	0.45	0.45	0.86	0	0	47.2	(38.2, 55.8)	38.22	44.1	50.25	55.84	8.98	8.64	5.88	3.1	3.05	5.59	18.5	0	47.1	(45.8, 48.4)	45.78	46.63	47.55	48.4	1.32
Test-to-treat, 100%SeSp, baseline	47.18	(38.3, 55.9)	38.27	44.1	50.25	55.9	8.91	8.72	5.83	3.08	3.07	5.65	18.6	0	47.1	(45.8, 48.4)	45.77	46.66	47.55	48.38	1.33	1.28	0.89	0.44	0.45	0.83	0	0	47.2	(38.2, 55.8)	38.22	44.16	50.25	55.84	8.98	8.64	5.94	3.04	3.05	5.59	18.5	0	47.1	(45.7, 48.4)	45.72	46.67	47.56	48.39	1.38
Test only (control), HighSeSp (phen)	47.18	(38.3, 55.9)	38.27	44.1	50.25	55.9	8.91	8.72	5.83	3.08	3.07	5.65	18.7	0	47.1	(45.8, 48.4)	45.78	46.69	47.57	48.37	1.32	1.27	0.91	0.41	0.47	0.8	0	0	47.2	(38.1, 55.9)	38.14	44.1	50.25	55.9	9.06	8.7	5.96	3.1	3.05	5.65	18.6	0	47.1	(45.7, 48.4)	45.74	46.64	47.53	48.4	1.36
Test-to-treat, HighSeSp (phen)	47.18	(38.2, 55.9)	38.22	44.1	50.25	55.9	8.96	8.72	5.88	3.08	3.07	5.65	18.5	0	47.1	(45.7, 48.4)	45.73	46.65	47.54	48.37	1.37	1.27	0.92	0.45	0.44	0.83	0	0	47.2	(38.3, 55.8)	38.27	44.16	50.25	55.84	8.93	8.64	5.89	3.04	3.05	5.59	18.5	0	47.1	(45.7, 48.4)	45.74	46.65	47.56	48.38	1.36
Test only (control), LowSeSp (phen)	47.18	(38.2, 55.9)	38.19	44.1	50.25	55.9	8.99	8.72	5.91	3.08	3.07	5.65	18.7	0	47.1	(45.8, 48.4)	45.77	46.66	47.55	48.44	1.33	1.34	0.89	0.44	0.45	0.89	0	0	47.2	(38.2, 55.8)	38.22	44.1	50.25	55.84	8.98	8.64	5.88	3.1	3.05	5.59	18.6	0	47.1	(45.8, 48.4)	45.75	46.66	47.55	48.36	1.35
Test-to-treat, LowSeSp (phen)	47.18	(38.3, 55.8)	38.27	44.1	50.25	55.84	8.91	8.66	5.83	3.08	3.07	5.59	18.7	0	47.1	(45.8, 48.4)	45.75	46.68	47.59	48.43	1.35	1.33	0.93	0.42	0.49	0.84	0	0	47.2	(38.3, 55.8)	38.27	44.16	50.25	55.84	8.93	8.64	5.89	3.04	3.05	5.59	18.6	0	47.1	(45.8, 48.4)	45.77	46.67	47.56	48.37	1.33
Test only (control), HighSeSp (gen)	47.18	(38.2, 55.8)	38.22	44.1	50.25	55.84	8.96	8.66	5.88	3.08	3.07	5.59	18.6	0	47.1	(45.7, 48.4)	45.74	46.65	47.54	48.38	1.36	1.28	0.91	0.45	0.44	0.84	0	0	47.2	(38.3, 55.9)	38.27	44.1	50.25	55.85	8.93	8.65	5.83	3.1	3.05	5.6	18.6	0	47.1	(45.8, 48.4)	45.77	46.66	47.55	48.39	1.33
Test-to-treat, HighSeSp (gen)	47.18	(38.2, 55.9)	38.22	44.1	50.25	55.9	8.96	8.72	5.88	3.08	3.07	5.65	18.5	0	47.1	(45.7, 48.4)	45.74	46.64	47.54	48.4	1.36	1.3	0.9	0.46	0.44	0.86	0	0	47.2	(38.3, 55.8)	38.27	44.16	50.25	55.84	8.93	8.64	5.89	3.04	3.05	5.59	18.5	0	47.1	(45.7, 48.4)	45.71	46.64	47.54	48.37	1.39
Test only (control), LowSeSp (gen)	47.18	(38.2, 55.8)	38.19	44.1	50.25	55.84	8.99	8.66	5.91	3.08	3.07	5.59	18.5	0	47.1	(45.7, 48.4)	45.74	46.64	47.54	48.37	1.36	1.27	0.9	0.46	0.44	0.83	0	0	47.2	(38.3, 55.9)	38.27	44.1	50.25	55.85	8.93	8.65	5.83	3.1	3.05	5.6	18.6	0	47.1	(45.7, 48.4)	45.74	46.66	47.57	48.39	1.36
Test-to-treat, LowSeSp (gen)	47.18	(38.3, 55.8)	38.27	44.1	50.25	55.84	8.91	8.66	5.83	3.08	3.07	5.59	18.5	0	47.1	(45.8, 48.4)	45.75	46.65	47.55	48.38	1.35	1.28	0.9	0.45	0.45	0.83	0	0	47.2	(38.2, 55.8)	38.19	44.1	50.25	55.84	9.01	8.64	5.91	3.1	3.05	5.59	18.4	0	47.1	(45.7, 48.4)	45.74	46.63	47.52	48.37	1.36
[truncated: 64 more columns]

## Sheet: Data - % AMR calves - 170DOF
15-ring macrolides	50 DOF
Test at	0 DOF																										13 DOF
	PEN													FEEDLOT													PEN													FEEDLOT
	Median	Interval	P2.5	P25	P75	P97.5	NegInt	PosInt	Q1	Q2	Q3	Q4	OverThresh170	Median	Interval	P2.5	P25	P75	P97.5	NegInt	PosInt	Q1	Q2	Q3	Q4	OverThresh170	Median	Interval	P2.5	P25	P75	P97.5	NegInt	PosInt	Q1	Q2	Q3	Q4	OverThresh170	Median	Interval	P2.5	P25	P75	P97.5	NegInt	PosInt	Q1	Q2
Control (no testing, not responsive)		(0.0, 0.0)					0	0	0	0	0	0			(0.0, 0.0)					0	0	0	0	0	0		--	(--, --)	--	--	--	--	#VALUE!	#VALUE!	#VALUE!	#VALUE!	#VALUE!	#VALUE!	--	--	(--, --)	--	--	--	--	#VALUE!	#VALUE!	#VALUE!	#VALUE!
Test only (control), 100%SeSp, baseline	0	(0.0, 15.5)	0	0	5.61	15.51	0	15.51	0	0	5.61	9.9	27.2	3.13	(1.9, 4.6)	1.89	2.68	3.61	4.55	1.24	1.42	0.79	0.45	0.48	0.94	0.6	0	(0.0, 15.5)	0	0	5.61	15.46	0	15.46	0	0	5.61	9.85	27.2	3.13	(1.9, 4.5)	1.91	2.71	3.6	4.53	1.22	1.4	0.8	0.42
Test-to-treat, 100%SeSp, baseline	0	(0.0, 15.5)	0	0	5.61	15.54	0	15.54	0	0	5.61	9.93	27.2	3.13	(1.9, 4.5)	1.92	2.69	3.59	4.53	1.21	1.4	0.77	0.44	0.46	0.94	0.66	0	(0.0, 11.7)	0	0	0	11.73	0	11.73	0	0	0	11.73	10.7	1.2	(0.4, 2.2)	0.44	0.92	1.52	2.21	0.76	1.01	0.48	0.28
Test only (control), HighSeSp (phen)	0	(0.0, 15.5)	0	0	5.58	15.54	0	15.54	0	0	5.58	9.96	27.1	3.11	(1.9, 4.6)	1.89	2.68	3.59	4.56	1.22	1.45	0.79	0.43	0.48	0.97	0.54	0	(0.0, 15.5)	0	0	5.56	15.54	0	15.54	0	0	5.56	9.98	27	3.1	(1.9, 4.5)	1.89	2.66	3.58	4.53	1.21	1.43	0.77	0.44
Test-to-treat, HighSeSp (phen)	0	(0.0, 15.5)	0	0	5.61	15.54	0	15.54	0	0	5.61	9.93	27.3	3.14	(1.9, 4.5)	1.9	2.68	3.61	4.52	1.24	1.38	0.78	0.46	0.47	0.91	0.38	0	(0.0, 11.7)	0	0	0	11.73	0	11.73	0	0	0	11.73	10.7	1.19	(0.4, 2.2)	0.43	0.91	1.53	2.21	0.76	1.02	0.48	0.28
Test only (control), LowSeSp (phen)	0	(0.0, 15.5)	0	0	5.58	15.54	0	15.54	0	0	5.58	9.96	27.1	3.11	(1.9, 4.6)	1.91	2.67	3.58	4.55	1.2	1.44	0.76	0.44	0.47	0.97	0.58	0	(0.0, 15.5)	0	0	5.61	15.54	0	15.54	0	0	5.61	9.93	27.3	3.13	(1.9, 4.5)	1.94	2.69	3.62	4.53	1.19	1.4	0.75	0.44
Test-to-treat, LowSeSp (phen)	0	(0.0, 15.5)	0	0	5.58	15.54	0	15.54	0	0	5.58	9.96	27.2	3.12	(1.9, 4.6)	1.94	2.67	3.61	4.58	1.18	1.46	0.73	0.45	0.49	0.97	0.5	0	(0.0, 11.8)	0	0	0	11.79	0	11.79	0	0	0	11.79	10.9	1.23	(0.5, 2.2)	0.47	0.93	1.56	2.24	0.76	1.01	0.46	0.3
Test only (control), HighSeSp (gen)	0	(0.0, 15.5)	0	0	5.61	15.54	0	15.54	0	0	5.61	9.93	27.3	3.15	(1.9, 4.5)	1.9	2.7	3.62	4.51	1.25	1.36	0.8	0.45	0.47	0.89	0.44	0	(0.0, 15.6)	0	0	5.61	15.63	0	15.63	0	0	5.61	10.02	27.2	3.14	(1.9, 4.6)	1.89	2.7	3.6	4.55	1.25	1.41	0.81	0.44
Test-to-treat, HighSeSp (gen)	0	(0.0, 15.5)	0	0	5.56	15.54	0	15.54	0	0	5.56	9.98	27.1	3.12	(1.9, 4.5)	1.9	2.67	3.57	4.53	1.22	1.41	0.77	0.45	0.45	0.96	0.6	0	(0.0, 11.9)	0	0	0	11.86	0	11.86	0	0	0	11.86	11.3	1.25	(0.5, 2.4)	0.49	0.96	1.6	2.35	0.76	1.1	0.47	0.29
Test only (control), LowSeSp (gen)	0	(0.0, 15.5)	0	0	5.61	15.46	0	15.46	0	0	5.61	9.85	27.2	3.12	(1.9, 4.5)	1.89	2.68	3.62	4.54	1.23	1.42	0.79	0.44	0.5	0.92	0.46	0	(0.0, 15.5)	0	0	5.58	15.46	0	15.46	0	0	5.58	9.88	27.1	3.12	(1.9, 4.6)	1.88	2.66	3.59	4.55	1.24	1.43	0.78	0.46
Test-to-treat, LowSeSp (gen)	0	(0.0, 15.6)	0	0	5.58	15.58	0	15.58	0	0	5.58	10	27.2	3.13	(1.9, 4.6)	1.9	2.68	3.59	4.57	1.23	1.44	0.78	0.45	0.46	0.98	0.64	0	(0.0, 12.4)	0	0	0	12.37	0	12.37	0	0	0	12.37	12.6	1.43	(0.6, 2.5)	0.59	1.1	1.77	2.52	0.84	1.09	0.51	0.33
16-ring macroides	50 DOF
Test at	0 DOF																										13 DOF
	PEN													FEEDLOT													PEN													FEEDLOT
	Median	Interval	P2.5	P25	P75	P97.5	NegInt	PosInt	Q1	Q2	Q3	Q4	OverThresh170	Median	Interval	P2.5	P25	P75	P97.5	NegInt	PosInt	Q1	Q2	Q3	Q4	OverThresh170	Median	Interval	P2.5	P25	P75	P97.5	NegInt	PosInt	Q1	Q2	Q3	Q4	OverThresh170	Median	Interval	P2.5	P25	P75	P97.5	NegInt	PosInt	Q1	Q2
Control (no testing, not responsive)		(0.0, 0.0)					0	0	0	0	0	0			(0.0, 0.0)					0	0	0	0	0	0		--	(--, --)	--	--	--	--	#VALUE!	#VALUE!	#VALUE!	#VALUE!	#VALUE!	#VALUE!	--	--	(--, --)	--	--	--	--	#VALUE!	#VALUE!	#VALUE!	#VALUE!
Test only (control), 100%SeSp, baseline	0	(0.0, 18.4)	0	0	6.25	18.42	0	18.42	0	0	6.25	12.17	28.5	3.5	(2.0, 5.2)	2	2.96	4.08	5.24	1.5	1.74	0.96	0.54	0.58	1.16	4.28	0	(0.0, 18.5)	0	0	6.22	18.52	0	18.52	0	0	6.22	12.3	28.4	3.5	(2.0, 5.2)	2.02	2.97	4.07	5.18	1.48	1.68	0.95	0.53
Test-to-treat, 100%SeSp, baseline	0	(0.0, 18.4)	0	0	6.22	18.42	0	18.42	0	0	6.22	12.2	28.3	3.48	(2.0, 5.2)	2.03	2.95	4.06	5.18	1.45	1.7	0.92	0.53	0.58	1.12	3.88	0	(0.0, 18.9)	0	0	7.69	18.88	0	18.88	0	0	7.69	11.19	33.7	4.15	(2.6, 5.9)	2.57	3.57	4.74	5.9	1.58	1.75	1	0.58
Test only (control), HighSeSp (phen)	0	(0.0, 18.4)	0	0	6.22	18.37	0	18.37	0	0	6.22	12.15	28.3	3.48	(2.0, 5.2)	2.03	2.97	4.03	5.17	1.45	1.69	0.94	0.51	0.55	1.14	4.26	0	(0.0, 18.4)	0	0	6.22	18.37	0	18.37	0	0	6.22	12.15	28.4	3.5	(2.0, 5.2)	2.04	2.97	4.05	5.18	1.46	1.68	0.93	0.53
Test-to-treat, HighSeSp (phen)	0	(0.0, 18.4)	0	0	6.22	18.37	0	18.37	0	0	6.22	12.15	28.4	3.51	(2.1, 5.2)	2.05	2.97	4.05	5.22	1.46	1.71	0.92	0.54	0.54	1.17	4.28	0	(0.0, 19.0)	0	0	7.69	18.97	0	18.97	0	0	7.69	11.28	33.8	4.16	(2.6, 5.9)	2.61	3.59	4.73	5.87	1.55	1.71	0.98	0.57
Test only (control), LowSeSp (phen)	0	(0.0, 18.4)	0	0	6.22	18.37	0	18.37	0	0	6.22	12.15	28.4	3.5	(2.1, 5.2)	2.08	2.96	4.05	5.21	1.42	1.71	0.88	0.54	0.55	1.16	4.14	0	(0.0, 18.5)	0	0	6.25	18.46	0	18.46	0	0	6.25	12.21	28.7	3.52	(2.0, 5.2)	2.04	2.99	4.11	5.24	1.48	1.72	0.95	0.53
Test-to-treat, LowSeSp (phen)	0	(0.0, 18.4)	0	0	6.25	18.42	0	18.42	0	0	6.25	12.17	28.5	3.51	(2.1, 5.2)	2.07	2.98	4.09	5.21	1.44	1.7	0.91	0.53	0.58	1.12	4.2	0	(0.0, 19.0)	0	0	7.73	18.97	0	18.97	0	0	7.73	11.24	33.7	4.13	(2.6, 6.0)	2.58	3.58	4.74	5.99	1.55	1.86	1	0.55
Test only (control), HighSeSp (gen)	0	(0.0, 18.5)	0	0	6.22	18.46	0	18.46	0	0	6.22	12.24	28.4	3.5	(2.0, 5.2)	2.01	2.97	4.05	5.18	1.49	1.68	0.96	0.53	0.55	1.13	4.06	0	(0.0, 18.5)	0	0	6.22	18.46	0	18.46	0	0	6.22	12.24	28.5	3.49	(2.0, 5.2)	2.02	2.96	4.09	5.18	1.47	1.69	0.94	0.53
Test-to-treat, HighSeSp (gen)	0	(0.0, 18.4)	0	0	6.22	18.37	0	18.37	0	0	6.22	12.15	28.5	3.5	(2.1, 5.2)	2.07	2.96	4.06	5.18	1.43	1.68	0.89	0.54	0.56	1.12	3.88	0	(0.0, 19.0)	0	0	7.69	18.97	0	18.97	0	0	7.69	11.28	33.7	4.14	(2.6, 5.9)	2.57	3.58	4.73	5.86	1.57	1.72	1.01	0.56
Test only (control), LowSeSp (gen)	0	(0.0, 18.4)	0	0	6.19	18.42	0	18.42	0	0	6.19	12.23	28.2	3.45	(2.0, 5.2)	1.99	2.93	4.03	5.18	1.46	1.73	0.94	0.52	0.58	1.15	4.06	0	(0.0, 18.5)	0	0	6.22	18.46	0	18.46	0	0	6.22	12.24	28.4	3.51	(2.0, 5.1)	1.98	2.96	4.07	5.13	1.53	1.62	0.98	0.55
Test-to-treat, LowSeSp (gen)	0	(0.0, 18.4)	0	0	6.19	18.42	0	18.42	0	0	6.19	12.23	28.3	3.5	(2.0, 5.2)	2	2.95	4.04	5.15	1.5	1.65	0.95	0.55	0.54	1.11	3.62	0	(0.0, 18.9)	0	0	7.65	18.88	0	18.88	0	0	7.65	11.23	33.2	4.09	(2.6, 5.8)	2.55	3.54	4.65	5.82	1.54	1.73	0.99	0.55
Tetracyclines	50 DOF
Test at	0 DOF																										13 DOF
	PEN													FEEDLOT													PEN													FEEDLOT
	Median	Interval	P2.5	P25	P75	P97.5	NegInt	PosInt	Q1	Q2	Q3	Q4	OverThresh170	Median	Interval	P2.5	P25	P75	P97.5	NegInt	PosInt	Q1	Q2	Q3	Q4	OverThresh170	Median	Interval	P2.5	P25	P75	P97.5	NegInt	PosInt	Q1	Q2	Q3	Q4	OverThresh170	Median	Interval	P2.5	P25	P75	P97.5	NegInt	PosInt	Q1	Q2
Control (no testing, not responsive)		(0.0, 0.0)					0	0	0	0	0	0			(0.0, 0.0)					0	0	0	0	0	0		--	(--, --)	--	--	--	--	#VALUE!	#VALUE!	#VALUE!	#VALUE!	#VALUE!	#VALUE!	--	--	(--, --)	--	--	--	--	#VALUE!	#VALUE!	#VALUE!	#VALUE!
Test only (control), 100%SeSp, baseline	3.1	(0.5, 7.4)	0.51	2.05	4.57	7.41	2.59	4.31	1.54	1.05	1.47	2.84	0.2	3.29	(2.8, 3.8)	2.78	3.12	3.47	3.83	0.51	0.54	0.34	0.17	0.18	0.36	0	3.1	(0.5, 7.5)	0.51	2.05	4.57	7.45	2.59	4.35	1.54	1.05	1.47	2.88	0.2	3.3	(2.8, 3.8)	2.78	3.12	3.48	3.84	0.52	0.54	0.34	0.18
Test-to-treat, 100%SeSp, baseline	3.1	(0.5, 7.5)	0.51	2.04	4.57	7.45	2.59	4.35	1.53	1.06	1.47	2.88	0.2	3.29	(2.8, 3.8)	2.79	3.11	3.47	3.82	0.5	0.53	0.32	0.18	0.18	0.35	0	3.1	(0.5, 7.6)	0.51	2.03	4.57	7.58	2.59	4.48	1.52	1.07	1.47	3.01	0.2	3.3	(2.8, 3.8)	2.78	3.12	3.48	3.83	0.52	0.53	0.34	0.18
Test only (control), HighSeSp (phen)	3.1	(0.5, 7.5)	0.51	2.05	4.57	7.49	2.59	4.39	1.54	1.05	1.47	2.92	0.2	3.3	(2.8, 3.8)	2.79	3.12	3.48	3.84	0.51	0.54	0.33	0.18	0.18	0.36	0	3.1	(0.5, 7.4)	0.51	2.05	4.57	7.37	2.59	4.27	1.54	1.05	1.47	2.8	0.2	3.3	(2.8, 3.8)	2.77	3.12	3.47	3.84	0.53	0.54	0.35	0.18
Test-to-treat, HighSeSp (phen)	3.1	(0.5, 7.5)	0.51	2.05	4.57	7.45	2.59	4.35	1.54	1.05	1.47	2.88	0.2	3.29	(2.8, 3.8)	2.78	3.12	3.48	3.84	0.51	0.55	0.34	0.17	0.19	0.36	0	3.1	(0.5, 7.6)	0.51	2.03	4.57	7.58	2.59	4.48	1.52	1.07	1.47	3.01	0.2	3.3	(2.8, 3.9)	2.78	3.11	3.48	3.85	0.52	0.55	0.33	0.19
Test only (control), LowSeSp (phen)	3.1	(0.5, 7.5)	0.51	2.05	4.57	7.45	2.59	4.35	1.54	1.05	1.47	2.88	0.2	3.29	(2.8, 3.8)	2.79	3.12	3.47	3.84	0.5	0.55	0.33	0.17	0.18	0.37	0	3.1	(0.5, 7.4)	0.51	2.05	4.57	7.41	2.59	4.31	1.54	1.05	1.47	2.84	0.2	3.3	(2.8, 3.9)	2.8	3.11	3.48	3.85	0.5	0.55	0.31	0.19
Test-to-treat, LowSeSp (phen)	3.1	(0.5, 7.5)	0.51	2.05	4.57	7.49	2.59	4.39	1.54	1.05	1.47	2.92	0.2	3.3	(2.8, 3.9)	2.79	3.12	3.48	3.85	0.51	0.55	0.33	0.18	0.18	0.37	0	3.1	(0.5, 7.5)	0.51	2.03	4.57	7.54	2.59	4.44	1.52	1.07	1.47	2.97	0.2	3.3	(2.8, 3.8)	2.8	3.11	3.47	3.83	0.5	0.53	0.31	0.19
Test only (control), HighSeSp (gen)	3.1	(0.5, 7.4)	0.51	2.05	4.57	7.41	2.59	4.31	1.54	1.05	1.47	2.84	0.2	3.29	(2.8, 3.8)	2.78	3.12	3.48	3.83	0.51	0.54	0.34	0.17	0.19	0.35	0	3.1	(0.5, 7.4)	0.51	2.05	4.57	7.41	2.59	4.31	1.54	1.05	1.47	2.84	0.2	3.3	(2.8, 3.9)	2.79	3.11	3.49	3.87	0.51	0.57	0.32	0.19
Test-to-treat, HighSeSp (gen)	3.1	(0.5, 7.5)	0.51	2.05	4.57	7.49	2.59	4.39	1.54	1.05	1.47	2.92	0.2	3.3	(2.8, 3.8)	2.78	3.12	3.48	3.84	0.52	0.54	0.34	0.18	0.18	0.36	0	3.1	(0.5, 7.6)	0.51	2.03	4.57	7.58	2.59	4.48	1.52	1.07	1.47	3.01	0.2	3.3	(2.8, 3.9)	2.76	3.11	3.47	3.85	0.54	0.55	0.35	0.19
Test only (control), LowSeSp (gen)	3.1	(0.5, 7.5)	0.51	2.04	4.57	7.49	2.59	4.39	1.53	1.06	1.47	2.92	0.2	3.29	(2.8, 3.8)	2.78	3.12	3.48	3.83	0.51	0.54	0.34	0.17	0.19	0.35	0	3.1	(0.5, 7.4)	0.51	2.04	4.57	7.41	2.59	4.31	1.53	1.06	1.47	2.84	0.2	3.3	(2.8, 3.9)	2.78	3.11	3.47	3.85	0.52	0.55	0.33	0.19
Test-to-treat, LowSeSp (gen)	3.1	(0.5, 7.4)	0.51	2.05	4.57	7.41	2.59	4.31	1.54	1.05	1.47	2.84	0.2	3.29	(2.8, 3.8)	2.8	3.12	3.47	3.84	0.49	0.55	0.32	0.17	0.18	0.37	0	3.1	(0.5, 7.6)	0.51	2.04	4.57	7.58	2.59	4.48	1.53	1.06	1.47	3.01	0.2	3.3	(2.8, 3.8)	2.8	3.12	3.48	3.83	0.5	0.53	0.32	0.18
Sulfonamides	50 DOF
Test at	0 DOF																										13 DOF
	PEN													FEEDLOT													PEN													FEEDLOT
	Median	Interval	P2.5	P25	P75	P97.5	NegInt	PosInt	Q1	Q2	Q3	Q4	OverThresh170	Median	Interval	P2.5	P25	P75	P97.5	NegInt	PosInt	Q1	Q2	Q3	Q4	OverThresh170	Median	Interval	P2.5	P25	P75	P97.5	NegInt	PosInt	Q1	Q2	Q3	Q4	OverThresh170	Median	Interval	P2.5	P25	P75	P97.5	NegInt	PosInt	Q1	Q2
Control (no testing, not responsive)		(0.0, 0.0)					0	0	0	0	0	0			(0.0, 0.0)					0	0	0	0	0	0		--	(--, --)	--	--	--	--	#VALUE!	#VALUE!	#VALUE!	#VALUE!	#VALUE!	#VALUE!	--	--	(--, --)	--	--	--	--	#VALUE!	#VALUE!	#VALUE!	#VALUE!
Test only (control), 100%SeSp, baseline	0	(0.0, 0.0)	0	0	0	0	0	0	0	0	0	0	0	0	(0.0, 0.0)	0	0	0	0	0	0	0	0	0	0	0	0	(0.0, 0.0)	0	0	0	0	0	0	0	0	0	0	0	0	(0.0, 0.0)	0	0	0	0	0	0	0	0
Test-to-treat, 100%SeSp, baseline	0	(0.0, 0.0)	0	0	0	0	0	0	0	0	0	0	0	0	(0.0, 0.0)	0	0	0	0	0	0	0	0	0	0	0	0	(0.0, 0.0)	0	0	0	0	0	0	0	0	0	0	0	0	(0.0, 0.1)	0	0	0	0.08	0	0.08	0	0
Test only (control), HighSeSp (phen)	0	(0.0, 0.0)	0	0	0	0	0	0	0	0	0	0	0	0	(0.0, 0.0)	0	0	0	0	0	0	0	0	0	0	0	0	(0.0, 0.0)	0	0	0	0	0	0	0	0	0	0	0	0	(0.0, 0.0)	0	0	0	0	0	0	0	0
Test-to-treat, HighSeSp (phen)	0	(0.0, 0.0)	0	0	0	0	0	0	0	0	0	0	0	0	(0.0, 0.0)	0	0	0	0	0	0	0	0	0	0	0	0	(0.0, 0.0)	0	0	0	0	0	0	0	0	0	0	0	0	(0.0, 0.1)	0	0	0	0.09	0	0.09	0	0
Test only (control), LowSeSp (phen)	0	(0.0, 0.0)	0	0	0	0	0	0	0	0	0	0	0	0	(0.0, 0.0)	0	0	0	0	0	0	0	0	0	0	0	0	(0.0, 0.0)	0	0	0	0	0	0	0	0	0	0	0	0	(0.0, 0.0)	0	0	0	0	0	0	0	0
Test-to-treat, LowSeSp (phen)	0	(0.0, 0.0)	0	0	0	0	0	0	0	0	0	0	0	0	(0.0, 0.0)	0	0	0	0	0	0	0	0	0	0	0	0	(0.0, 0.0)	0	0	0	0	0	0	0	0	0	0	0	0	(0.0, 0.1)	0	0	0	0.08	0	0.08	0	0
Test only (control), HighSeSp (gen)	0	(0.0, 0.0)	0	0	0	0	0	0	0	0	0	0	0	0	(0.0, 0.0)	0	0	0	0	0	0	0	0	0	0	0	0	(0.0, 0.0)	0	0	0	0	0	0	0	0	0	0	0	0	(0.0, 0.0)	0	0	0	0	0	0	0	0
Test-to-treat, HighSeSp (gen)	0	(0.0, 0.0)	0	0	0	0	0	0	0	0	0	0	0	0	(0.0, 0.0)	0	0	0	0	0	0	0	0	0	0	0	0	(0.0, 0.0)	0	0	0	0	0	0	0	0	0	0	0	0	(0.0, 0.1)	0	0	0	0.08	0	0.08	0	0
Test only (control), LowSeSp (gen)	0	(0.0, 0.0)	0	0	0	0	0	0	0	0	0	0	0	0	(0.0, 0.0)	0	0	0	0	0	0	0	0	0	0	0	0	(0.0, 0.0)	0	0	0	0	0	0	0	0	0	0	0	0	(0.0, 0.0)	0	0	0	0	0	0	0	0
Test-to-treat, LowSeSp (gen)	0	(0.0, 0.0)	0	0	0	0	0	0	0	0	0	0	0	0	(0.0, 0.0)	0	0	0	0	0	0	0	0	0	0	0	0	(0.0, 0.0)	0	0	0	0	0	0	0	0	0	0	0	0	(0.0, 0.1)	0	0	0	0.08	0	0.08	0	0
[truncated: 56 more columns]

## Sheet: Data - % positive tests
15-ring macrolides																																		Phenicols	At time of test
Test at	0 DOF																13 DOF																	Test at	0 DOF
	PEN								FEEDLOT								PEN								FEEDLOT										PEN								FEEDLOT
	Median	Interval	P2.5	P25	P75	P97.5	NegInt	PosInt	Median	Interval	P2.5	P25	P75	P97.5	NegInt	PosInt	Median	Interval	P2.5	P25	P75	P97.5	NegInt	PosInt	Median	Interval	P2.5	P25	P75	P97.5	NegInt	PosInt			Median	Interval	P2.5	P25	P75	P97.5	NegInt	PosInt	Median	Interval	P2.5	P25	P75	P97.5	NegInt
Test only (control), 100%SeSp, baseline	0	(0.0, 10.0)	0	0	5	10	0	10	2.5	(1.6, 3.5)	1.56	2.08	2.81	3.54	0.94	1.04	60	(35.0, 80.0)	35	50	65	80	25	20	59.69	(56.4, 62.8)	56.35	58.54	60.73	62.81	3.34	3.12		Test only (control), 100%SeSp, baseline	0	(0.0, 0.0)	0	0	0	0	0	0	0.1	(0.0, 0.3)	0	0	0.21	0.31	0.1
Test-to-treat, 100%SeSp, baseline	0	(0.0, 10.0)	0	0	5	10	0	10	2.5	(1.6, 3.4)	1.56	2.08	2.81	3.44	0.94	0.94	60	(35.0, 80.0)	35	50	65	80	25	20	59.69	(56.5, 62.8)	56.46	58.54	60.73	62.81	3.23	3.12		Test-to-treat, 100%SeSp, baseline	0	(0.0, 0.0)	0	0	0	0	0	0	0.1	(0.0, 0.3)	0	0	0.21	0.31	0.1
Test only (control), HighSeSp (phen)	0	(0.0, 10.0)	0	0	5	10	0	10	2.19	(1.4, 3.2)	1.35	1.88	2.5	3.23	0.84	1.04	50	(30.0, 75.0)	30	45	60	75	20	25	51.35	(48.1, 54.6)	48.12	50.31	52.4	54.58	3.23	3.23		Test only (control), HighSeSp (phen)	0	(0.0, 0.0)	0	0	0	0	0	0	0.1	(0.0, 0.4)	0	0	0.21	0.42	0.1
Test-to-treat, HighSeSp (phen)	0	(0.0, 10.0)	0	0	5	10	0	10	2.19	(1.4, 3.2)	1.35	1.88	2.5	3.23	0.84	1.04	50	(30.0, 75.0)	30	45	60	75	20	25	51.35	(48.1, 54.6)	48.13	50.21	52.5	54.58	3.22	3.23		Test-to-treat, HighSeSp (phen)	0	(0.0, 0.0)	0	0	0	0	0	0	0.1	(0.0, 0.4)	0	0	0.21	0.42	0.1
Test only (control), LowSeSp (phen)	0	(0.0, 10.0)	0	0	5	10	0	10	2.71	(1.8, 3.9)	1.77	2.4	3.13	3.85	0.94	1.14	45	(20.0, 65.0)	20	35	50	65	25	20	43.96	(40.7, 47.1)	40.73	42.81	45	47.08	3.23	3.12		Test only (control), LowSeSp (phen)	0	(0.0, 10.0)	0	0	5	10	0	10	1.98	(1.2, 2.9)	1.15	1.67	2.29	2.92	0.83
Test-to-treat, LowSeSp (phen)	0	(0.0, 10.0)	0	0	5	10	0	10	2.81	(1.8, 3.9)	1.77	2.4	3.13	3.85	1.04	1.04	45	(20.0, 65.0)	20	35	50	65	25	20	43.96	(40.7, 47.3)	40.73	42.92	45.1	47.29	3.23	3.33		Test-to-treat, LowSeSp (phen)	0	(0.0, 10.0)	0	0	5	10	0	10	1.98	(1.2, 2.9)	1.15	1.67	2.29	2.92	0.83
Test only (control), HighSeSp (gen)	0	(0.0, 10.0)	0	0	5	10	0	10	2.71	(1.7, 3.8)	1.67	2.29	3.02	3.75	1.04	1.04	40	(20.0, 65.0)	20	35	50	65	20	25	41.56	(38.4, 44.8)	38.44	40.49	42.71	44.79	3.12	3.23		Test only (control), HighSeSp (gen)	5	(0.0, 15.0)	0	0	10	15	5	10	5	(3.8, 6.6)	3.75	4.58	5.52	6.56	1.25
Test-to-treat, HighSeSp (gen)	0	(0.0, 10.0)	0	0	5	10	0	10	2.71	(1.7, 3.8)	1.67	2.29	3.02	3.75	1.04	1.04	40	(20.0, 65.0)	20	35	50	65	20	25	41.56	(38.4, 44.7)	38.44	40.52	42.71	44.69	3.12	3.13		Test-to-treat, HighSeSp (gen)	5	(0.0, 15.0)	0	0	10	15	5	10	5.1	(3.8, 6.5)	3.75	4.58	5.52	6.46	1.35
Test only (control), LowSeSp (gen)	5	(0.0, 15.0)	0	0	10	15	5	10	5.31	(4.0, 6.8)	3.96	4.79	5.73	6.77	1.35	1.46	35	(15.0, 55.0)	15	30	40	55	20	20	35	(32.0, 38.1)	31.98	33.96	36.04	38.13	3.02	3.13		Test only (control), LowSeSp (gen)	10	(0.0, 25.0)	0	5	15	25	10	15	10	(8.2, 12.0)	8.23	9.38	10.63	11.98	1.77
Test-to-treat, LowSeSp (gen)	5	(0.0, 15.0)	0	0	10	15	5	10	5.31	(4.0, 6.8)	3.96	4.79	5.73	6.77	1.35	1.46	35	(15.0, 55.0)	15	30	40	55	20	20	35	(32.0, 38.1)	31.98	33.96	36.04	38.13	3.02	3.13		Test-to-treat, LowSeSp (gen)	10	(0.0, 25.0)	0	5	15	25	10	15	10	(8.1, 12.0)	8.13	9.38	10.63	11.98	1.87
16-ring macroides	At time of test																																	Fluoroquinolones	At time of test
Test at	0 DOF																13 DOF																	Test at	0 DOF
	PEN								FEEDLOT								PEN								FEEDLOT										PEN								FEEDLOT
	Median	Interval	P2.5	P25	P75	P97.5	NegInt	PosInt	Median	Interval	P2.5	P25	P75	P97.5	NegInt	PosInt	Median	Interval	P2.5	P25	P75	P97.5	NegInt	PosInt	Median	Interval	P2.5	P25	P75	P97.5	NegInt	PosInt			Median	Interval	P2.5	P25	P75	P97.5	NegInt	PosInt	Median	Interval	P2.5	P25	P75	P97.5	NegInt
Test only (control), 100%SeSp, baseline	5	(0.0, 15.0)	0	0	5	15	5	10	4.27	(3.1, 5.6)	3.13	3.85	4.79	5.63	1.14	1.36	10	(0.0, 35.0)	0	5	20	35	10	25	12.6	(9.8, 15.8)	9.79	11.67	13.65	15.83	2.81	3.23		Test only (control), 100%SeSp, baseline	0	(0.0, 5.0)	0	0	0	5	0	5	0.42	(0.1, 0.8)	0.1	0.31	0.52	0.83	0.32
Test-to-treat, 100%SeSp, baseline	5	(0.0, 15.0)	0	0	5	15	5	10	4.27	(3.1, 5.6)	3.13	3.85	4.79	5.63	1.14	1.36	10	(0.0, 35.0)	0	5	20	35	10	25	12.6	(9.7, 15.7)	9.69	11.56	13.65	15.73	2.91	3.13		Test-to-treat, 100%SeSp, baseline	0	(0.0, 5.0)	0	0	0	5	0	5	0.42	(0.1, 0.8)	0.1	0.31	0.52	0.83	0.32
Test only (control), HighSeSp (phen)	0	(0.0, 10.0)	0	0	5	10	0	10	1.67	(0.9, 2.6)	0.94	1.46	1.98	2.6	0.73	0.93	5	(0.0, 20.0)	0	0	10	20	5	15	4.9	(3.3, 6.6)	3.33	4.38	5.42	6.56	1.57	1.66		Test only (control), HighSeSp (phen)	0	(0.0, 5.0)	0	0	0	5	0	5	0.21	(0.0, 0.5)	0	0.1	0.31	0.52	0.21
Test-to-treat, HighSeSp (phen)	0	(0.0, 10.0)	0	0	5	10	0	10	1.77	(0.9, 2.6)	0.94	1.46	1.98	2.6	0.83	0.83	5	(0.0, 20.0)	0	0	10	20	5	15	4.9	(3.4, 6.6)	3.44	4.38	5.42	6.56	1.46	1.66		Test-to-treat, HighSeSp (phen)	0	(0.0, 5.0)	0	0	0	5	0	5	0.21	(0.0, 0.5)	0	0.1	0.31	0.52	0.21
Test only (control), LowSeSp (phen)	0	(0.0, 10.0)	0	0	0	10	0	10	1.35	(0.7, 2.2)	0.73	1.15	1.67	2.19	0.62	0.84	0	(0.0, 10.0)	0	0	5	10	0	10	2.08	(1.3, 3.1)	1.25	1.77	2.5	3.13	0.83	1.05		Test only (control), LowSeSp (phen)	0	(0.0, 10.0)	0	0	5	10	0	10	1.98	(1.2, 3.0)	1.15	1.67	2.29	3.02	0.83
Test-to-treat, LowSeSp (phen)	0	(0.0, 10.0)	0	0	0	10	0	10	1.35	(0.7, 2.2)	0.73	1.15	1.67	2.19	0.62	0.84	0	(0.0, 10.0)	0	0	5	10	0	10	2.08	(1.3, 3.1)	1.25	1.77	2.5	3.13	0.83	1.05		Test-to-treat, LowSeSp (phen)	0	(0.0, 10.0)	0	0	5	10	0	10	1.98	(1.3, 2.9)	1.25	1.67	2.29	2.92	0.73
Test only (control), HighSeSp (gen)	0	(0.0, 10.0)	0	0	5	10	0	10	2.92	(1.9, 4.0)	1.88	2.5	3.23	3.96	1.04	1.04	5	(0.0, 25.0)	0	0	15	25	5	20	8.33	(6.2, 10.6)	6.15	7.5	9.06	10.63	2.18	2.3		Test only (control), HighSeSp (gen)	5	(0.0, 15.0)	0	0	10	15	5	10	5.31	(4.0, 6.8)	3.96	4.79	5.73	6.77	1.35
Test-to-treat, HighSeSp (gen)	0	(0.0, 10.0)	0	0	5	10	0	10	2.92	(1.9, 4.0)	1.88	2.5	3.23	3.96	1.04	1.04	5	(0.0, 25.0)	0	0	15	25	5	20	8.33	(6.2, 10.6)	6.15	7.5	9.06	10.63	2.18	2.3		Test-to-treat, HighSeSp (gen)	5	(0.0, 15.0)	0	0	10	15	5	10	5.21	(3.9, 6.8)	3.85	4.79	5.73	6.77	1.36
Test only (control), LowSeSp (gen)	0	(0.0, 10.0)	0	0	5	10	0	10	2.81	(1.9, 4.0)	1.88	2.5	3.23	3.96	0.93	1.15	5	(0.0, 15.0)	0	0	5	15	5	10	4.48	(3.2, 6.0)	3.23	4.06	5	6.04	1.25	1.56		Test only (control), LowSeSp (gen)	10	(0.0, 25.0)	0	5	15	25	10	15	10	(8.1, 12.0)	8.13	9.38	10.73	11.98	1.87
Test-to-treat, LowSeSp (gen)	0	(0.0, 10.0)	0	0	5	10	0	10	2.81	(1.9, 4.0)	1.88	2.5	3.23	3.96	0.93	1.15	5	(0.0, 15.0)	0	0	5	15	5	10	4.48	(3.2, 5.9)	3.23	4.06	5	5.94	1.25	1.46		Test-to-treat, LowSeSp (gen)	10	(0.0, 25.0)	0	5	15	25	10	15	10	(8.2, 12.0)	8.23	9.38	10.73	11.98	1.77
Tetracyclines	At time of test																																	Cephalosporins	At time of test
Test at	0 DOF																13 DOF																	Test at	0 DOF
	PEN								FEEDLOT								PEN								FEEDLOT										PEN								FEEDLOT
	Median	Interval	P2.5	P25	P75	P97.5	NegInt	PosInt	Median	Interval	P2.5	P25	P75	P97.5	NegInt	PosInt	Median	Interval	P2.5	P25	P75	P97.5	NegInt	PosInt	Median	Interval	P2.5	P25	P75	P97.5	NegInt	PosInt			Median	Interval	P2.5	P25	P75	P97.5	NegInt	PosInt	Median	Interval	P2.5	P25	P75	P97.5	NegInt
Test only (control), 100%SeSp, baseline	5	(0.0, 15.0)	0	0	10	15	5	10	4.9	(3.5, 6.3)	3.54	4.38	5.31	6.25	1.36	1.35	5	(0.0, 20.0)	0	5	10	20	5	15	7.19	(5.5, 9.1)	5.52	6.67	7.81	9.06	1.67	1.87		Test only (control), 100%SeSp, baseline	0	(0.0, 0.0)	0	0	0	0	0	0	0	(0.0, 0.1)	0	0	0	0.1	0
Test-to-treat, 100%SeSp, baseline	5	(0.0, 15.0)	0	0	10	15	5	10	4.9	(3.5, 6.3)	3.54	4.38	5.31	6.25	1.36	1.35	5	(0.0, 20.0)	0	5	10	20	5	15	7.19	(5.5, 9.1)	5.52	6.67	7.81	9.06	1.67	1.87		Test-to-treat, 100%SeSp, baseline	0	(0.0, 0.0)	0	0	0	0	0	0	0	(0.0, 0.1)	0	0	0	0.1	0
Test only (control), HighSeSp (phen)	0	(0.0, 5.0)	0	0	0	5	0	5	1.15	(0.6, 2.0)	0.63	0.94	1.46	1.98	0.52	0.83	0	(0.0, 10.0)	0	0	5	10	0	10	1.77	(1.0, 2.7)	1.04	1.56	2.08	2.71	0.73	0.94		Test only (control), HighSeSp (phen)	0	(0.0, 0.0)	0	0	0	0	0	0	0.1	(0.0, 0.3)	0	0	0.21	0.31	0.1
Test-to-treat, HighSeSp (phen)	0	(0.0, 5.0)	0	0	0	5	0	5	1.25	(0.6, 2.0)	0.62	0.94	1.46	1.98	0.63	0.73	0	(0.0, 10.0)	0	0	5	10	0	10	1.77	(1.0, 2.7)	1.04	1.46	2.08	2.71	0.73	0.94		Test-to-treat, HighSeSp (phen)	0	(0.0, 0.0)	0	0	0	0	0	0	0.1	(0.0, 0.3)	0	0	0.21	0.31	0.1
Test only (control), LowSeSp (phen)	0	(0.0, 10.0)	0	0	5	10	0	10	1.46	(0.7, 2.3)	0.73	1.25	1.77	2.29	0.73	0.83	0	(0.0, 10.0)	0	0	5	10	0	10	1.77	(0.9, 2.6)	0.94	1.46	1.98	2.6	0.83	0.83		Test only (control), LowSeSp (phen)	0	(0.0, 10.0)	0	0	5	10	0	10	1.98	(1.2, 2.9)	1.15	1.67	2.29	2.92	0.83
Test-to-treat, LowSeSp (phen)	0	(0.0, 10.0)	0	0	5	10	0	10	1.46	(0.7, 2.3)	0.73	1.25	1.77	2.29	0.73	0.83	0	(0.0, 10.0)	0	0	5	10	0	10	1.67	(0.9, 2.6)	0.94	1.46	1.98	2.6	0.73	0.93		Test-to-treat, LowSeSp (phen)	0	(0.0, 10.0)	0	0	5	10	0	10	1.98	(1.2, 2.9)	1.15	1.67	2.29	2.92	0.83
Test only (control), HighSeSp (gen)	5	(0.0, 15.0)	0	0	10	15	5	10	5.63	(4.2, 7.1)	4.17	5.1	6.04	7.08	1.46	1.45	5	(0.0, 20.0)	0	5	10	20	5	15	7.81	(6.0, 9.6)	6.04	7.19	8.44	9.59	1.77	1.78		Test only (control), HighSeSp (gen)	5	(0.0, 15.0)	0	0	10	15	5	10	5	(3.7, 6.5)	3.65	4.48	5.52	6.46	1.35
Test-to-treat, HighSeSp (gen)	5	(0.0, 15.0)	0	0	10	15	5	10	5.63	(4.2, 7.0)	4.17	5.1	6.04	6.98	1.46	1.35	5	(0.0, 20.0)	0	5	10	20	5	15	7.81	(6.2, 9.7)	6.15	7.19	8.44	9.69	1.66	1.88		Test-to-treat, HighSeSp (gen)	5	(0.0, 15.0)	0	0	10	15	5	10	5	(3.8, 6.4)	3.75	4.58	5.52	6.35	1.25
Test only (control), LowSeSp (gen)	10	(0.0, 25.0)	0	5	15	25	10	15	8.96	(7.2, 10.8)	7.19	8.33	9.58	10.83	1.77	1.87	10	(0.0, 25.0)	0	5	15	25	10	15	10.31	(8.4, 12.4)	8.44	9.69	11.04	12.4	1.87	2.09		Test only (control), LowSeSp (gen)	10	(0.0, 25.0)	0	5	15	25	10	15	10	(8.1, 11.9)	8.13	9.27	10.63	11.88	1.87
Test-to-treat, LowSeSp (gen)	10	(0.0, 25.0)	0	5	15	25	10	15	8.85	(7.2, 10.7)	7.19	8.33	9.48	10.73	1.66	1.88	10	(0.0, 25.0)	0	5	15	25	10	15	10.31	(8.4, 12.4)	8.44	9.69	11.04	12.4	1.87	2.09		Test-to-treat, LowSeSp (gen)	10	(0.0, 25.0)	0	5	15	25	10	15	10	(8.1, 11.9)	8.13	9.38	10.63	11.88	1.87
Sulfonamide/trimethoprim	At time of test
Test at	0 DOF																13 DOF
	PEN								FEEDLOT								PEN								FEEDLOT
	Median	Interval	P2.5	P25	P75	P97.5	NegInt	PosInt	Median	Interval	P2.5	P25	P75	P97.5	NegInt	PosInt	Median	Interval	P2.5	P25	P75	P97.5	NegInt	PosInt	Median	Interval	P2.5	P25	P75	P97.5	NegInt	PosInt
Test only (control), 100%SeSp, baseline	0	(0.0, 0.0)	0	0	0	0	0	0	0	(0.0, 0.1)	0	0	0	0.1	0	0.1	0	(0.0, 5.0)	0	0	0	5	0	5	0.52	(0.1, 1.2)	0.1	0.31	0.73	1.15	0.42	0.63
Test-to-treat, 100%SeSp, baseline	0	(0.0, 0.0)	0	0	0	0	0	0	0	(0.0, 0.1)	0	0	0	0.1	0	0.1	0	(0.0, 5.0)	0	0	0	5	0	5	0.52	(0.1, 1.2)	0.1	0.31	0.73	1.15	0.42	0.63
Test only (control), HighSeSp (phen)	0	(0.0, 0.0)	0	0	0	0	0	0	0.1	(0.0, 0.3)	0	0	0.21	0.31	0.1	0.21	0	(0.0, 5.0)	0	0	0	5	0	5	0.21	(0.0, 0.6)	0	0.1	0.31	0.63	0.21	0.42
Test-to-treat, HighSeSp (phen)	0	(0.0, 0.0)	0	0	0	0	0	0	0.1	(0.0, 0.3)	0	0	0.21	0.31	0.1	0.21	0	(0.0, 5.0)	0	0	0	5	0	5	0.21	(0.0, 0.6)	0	0.1	0.31	0.63	0.21	0.42
Test only (control), LowSeSp (phen)	0	(0.0, 10.0)	0	0	5	10	0	10	1.98	(1.2, 2.9)	1.15	1.67	2.29	2.92	0.83	0.94	0	(0.0, 10.0)	0	0	5	10	0	10	2.08	(1.2, 2.9)	1.15	1.77	2.29	2.92	0.93	0.84
Test-to-treat, LowSeSp (phen)	0	(0.0, 10.0)	0	0	5	10	0	10	1.98	(1.2, 2.9)	1.15	1.67	2.29	2.92	0.83	0.94	0	(0.0, 10.0)	0	0	5	10	0	10	1.98	(1.2, 3.0)	1.15	1.67	2.29	3.02	0.83	1.04
Test only (control), HighSeSp (gen)	5	(0.0, 15.0)	0	0	10	15	5	10	5	(3.7, 6.5)	3.65	4.48	5.42	6.46	1.35	1.46	5	(0.0, 15.0)	0	0	10	15	5	10	5.31	(4.0, 6.8)	3.96	4.79	5.83	6.77	1.35	1.46
Test-to-treat, HighSeSp (gen)	5	(0.0, 15.0)	0	0	10	15	5	10	5	(3.7, 6.5)	3.65	4.48	5.42	6.46	1.35	1.46	5	(0.0, 15.0)	0	0	10	15	5	10	5.31	(4.0, 6.8)	3.96	4.79	5.83	6.77	1.35	1.46
Test only (control), LowSeSp (gen)	10	(0.0, 25.0)	0	5	15	25	10	15	10	(8.1, 11.9)	8.13	9.27	10.63	11.88	1.87	1.88	10	(0.0, 25.0)	0	5	15	25	10	15	10	(8.1, 12.0)	8.13	9.38	10.73	11.98	1.87	1.98
Test-to-treat, LowSeSp (gen)	10	(0.0, 25.0)	0	5	15	25	10	15	10	(8.1, 12.0)	8.13	9.38	10.63	11.98	1.87	1.98	10	(0.0, 25.0)	0	5	15	25	10	15	10.1	(8.1, 12.0)	8.13	9.38	10.73	11.98	1.97	1.88
[truncated: 17 more columns]

## Sheet: Data - AM Uses by class at 170D
15-ring macrolides																						Phenicols
	0 DOF										13 DOF											Test at	0 DOF										13 DOF
Test at	Median	Interval	P2.5	P25	P75	P97.5	Q1	Q2	Q3	Q4	Median	Interval	P2.5	P25	P75	P97.5	Q1	Q2	Q3	Q4			Median	Interval	P2.5	P25	P75	P97.5	Q1	Q2	Q3	Q4	Median	Interval	P2.5	P25	P75	P97.5	Q1	Q2	Q3	Q4
Control (no testing, not responsive)		(0, 0)					0	0	0	0	NA	(NA, NA)	NA	NA	NA	NA	NA	NA	NA	NA		Control (no testing, not responsive)		(0, 0)					0	0	0	0	NA	(NA, NA)	NA	NA	NA	NA	NA	NA	NA	NA
Test only (control), 100%SeSp, baseline	11266	(11151, 11392)	11151	11226	11308	11392	75	40	42	84	11268	(11150, 11391)	11150	11225	11311	11391	75	43	43	80		Test only (control), 100%SeSp, baseline	0	(0, 0)	0	0	0	0	0	0	0	0	0	(0, 0)	0	0	0	0	0	0	0	0
Test-to-treat, 100%SeSp, baseline	11266	(11144, 11391)	11144	11223	11307	11391	79	43	41	84	9916	(9870, 9964)	9870	9900	9931	9964	30	16	15	33		Test-to-treat, 100%SeSp, baseline	0	(0, 0)	0	0	0	0	0	0	0	0	205	(178, 234)	178	196	215	234	18	9	10	19
Test only (control), HighSeSp (phen)	11266	(11150, 11388)	11150	11226	11309	11388	76	40	43	79	11266	(11146, 11393)	11146	11223	11309	11393	77	43	43	84		Test only (control), HighSeSp (phen)	0	(0, 0)	0	0	0	0	0	0	0	0	0	(0, 0)	0	0	0	0	0	0	0	0
Test-to-treat, HighSeSp (phen)	11268	(11149, 11389)	11149	11226	11310	11389	77	42	42	79	9920	(9871, 9979)	9871	9903	9939	9979	32	17	19	40		Test-to-treat, HighSeSp (phen)	0	(0, 0)	0	0	0	0	0	0	0	0	204	(176, 233)	176	194	214	233	18	10	10	19
Test only (control), LowSeSp (phen)	11266	(11143, 11391)	11143	11224	11310	11391	81	42	44	81	11267	(11146, 11393)	11146	11224	11310	11393	78	43	43	83		Test only (control), LowSeSp (phen)	0	(0, 0)	0	0	0	0	0	0	0	0	0	(0, 0)	0	0	0	0	0	0	0	0
Test-to-treat, LowSeSp (phen)	11269	(11144, 11394)	11144	11224	11310	11394	80	45	41	84	9944	(9882, 10030)	9882	9921	9970	10030	39	23	26	60		Test-to-treat, LowSeSp (phen)	0	(0, 0)	0	0	0	0	0	0	0	0	200	(172, 230)	172	191	210	230	19	9	10	20
Test only (control), HighSeSp (gen)	11268	(11146, 11392)	11146	11227	11310	11392	81	41	42	82	11266	(11147, 11394)	11147	11225	11310	11394	78	41	44	84		Test only (control), HighSeSp (gen)	0	(0, 0)	0	0	0	0	0	0	0	0	0	(0, 0)	0	0	0	0	0	0	0	0
Test-to-treat, HighSeSp (gen)	11266	(11148, 11391)	11148	11225	11308	11391	77	41	42	83	9963	(9890, 10067)	9890	9936	9994	10067	46	27	31	73		Test-to-treat, HighSeSp (gen)	0	(0, 0)	0	0	0	0	0	0	0	0	198	(168, 228)	168	187	208	228	19	11	10	20
Test only (control), LowSeSp (gen)	11265	(11148, 11393)	11148	11225	11309	11393	77	40	44	84	11269	(11148, 11394)	11148	11226	11310	11394	78	43	41	84		Test only (control), LowSeSp (gen)	0	(0, 0)	0	0	0	0	0	0	0	0	0	(0, 0)	0	0	0	0	0	0	0	0
Test-to-treat, LowSeSp (gen)	11264	(11138, 11388)	11138	11221	11306	11388	83	43	42	82	10070	(9949, 10217)	9949	10026	10117	10217	77	44	47	100		Test-to-treat, LowSeSp (gen)	0	(0, 7)	0	0	0	7	0	0	0	7	181	(149, 214)	149	170	192	214	21	11	11	22
16-ring macroides																						Fluoroquinolones																						Category I total use (ceph + fluor)
	0 DOF										13 DOF											Test at	0 DOF										13 DOF											Test at	0 DOF
Test at	Median		P2.5	P25	P75	P97.5	Q1	Q2	Q3	Q4	Median		P2.5	P25	P75	P97.5	Q1	Q2	Q3	Q4			Median	Interval	P2.5	P25	P75	P97.5	Q1	Q2	Q3	Q4	Median	Interval	P2.5	P25	P75	P97.5	Q1	Q2	Q3	Q4			Median	Interval	P2.5	P25	P75
Control (no testing, not responsive)		(0, 0)					0	0	0	0	NA	(NA, NA)	NA	NA	NA	NA	NA	NA	NA	NA		Control (no testing, not responsive)		(0, 0)					0	0	0	0	NA	(NA, NA)	NA	NA	NA	NA	NA	NA	NA	NA		Control (no testing, not responsive)	0	(0, 0)	0	0	0
Test only (control), 100%SeSp, baseline	0	(0, 0)	0	0	0	0	0	0	0	0	0	(0, 0)	0	0	0	0	0	0	0	0		Test only (control), 100%SeSp, baseline	0	(0, 0)	0	0	0	0	0	0	0	0	0	(0, 0)	0	0	0	0	0	0	0	0		Test only (control), 100%SeSp, baseline	10	(4, 17)	4	8	12
Test-to-treat, 100%SeSp, baseline	0	(0, 0)	0	0	0	0	0	0	0	0	114	(94, 136)	94	107	122	136	13	7	8	14		Test-to-treat, 100%SeSp, baseline	0	(0, 0)	0	0	0	0	0	0	0	0	0	(0, 0)	0	0	0	0	0	0	0	0		Test-to-treat, 100%SeSp, baseline	10	(5, 17)	5	8	12
Test only (control), HighSeSp (phen)	0	(0, 0)	0	0	0	0	0	0	0	0	0	(0, 0)	0	0	0	0	0	0	0	0		Test only (control), HighSeSp (phen)	0	(0, 0)	0	0	0	0	0	0	0	0	0	(0, 0)	0	0	0	0	0	0	0	0		Test only (control), HighSeSp (phen)	10	(4, 17)	4	8	12
Test-to-treat, HighSeSp (phen)	0	(0, 0)	0	0	0	0	0	0	0	0	114	(93, 136)	93	106	121	136	13	8	7	15		Test-to-treat, HighSeSp (phen)	0	(0, 0)	0	0	0	0	0	0	0	0	0	(0, 0)	0	0	0	0	0	0	0	0		Test-to-treat, HighSeSp (phen)	10	(4, 17)	4	8	12
Test only (control), LowSeSp (phen)	0	(0, 0)	0	0	0	0	0	0	0	0	0	(0, 0)	0	0	0	0	0	0	0	0		Test only (control), LowSeSp (phen)	0	(0, 0)	0	0	0	0	0	0	0	0	0	(0, 0)	0	0	0	0	0	0	0	0		Test only (control), LowSeSp (phen)	10	(4, 17)	4	8	12
Test-to-treat, LowSeSp (phen)	0	(0, 0)	0	0	0	0	0	0	0	0	111	(91, 133)	91	104	119	133	13	7	8	14		Test-to-treat, LowSeSp (phen)	0	(0, 0)	0	0	0	0	0	0	0	0	0	(0, 0)	0	0	0	0	0	0	0	0		Test-to-treat, LowSeSp (phen)	10	(4, 18)	4	8	12
Test only (control), HighSeSp (gen)	0	(0, 0)	0	0	0	0	0	0	0	0	0	(0, 0)	0	0	0	0	0	0	0	0		Test only (control), HighSeSp (gen)	0	(0, 0)	0	0	0	0	0	0	0	0	0	(0, 0)	0	0	0	0	0	0	0	0		Test only (control), HighSeSp (gen)	10	(4, 17)	4	8	12
Test-to-treat, HighSeSp (gen)	0	(0, 0)	0	0	0	0	0	0	0	0	110	(90, 132)	90	103	118	132	13	7	8	14		Test-to-treat, HighSeSp (gen)	0	(0, 0)	0	0	0	0	0	0	0	0	0	(0, 0)	0	0	0	0	0	0	0	0		Test-to-treat, HighSeSp (gen)	10	(4, 18)	4	8	12
Test only (control), LowSeSp (gen)	0	(0, 0)	0	0	0	0	0	0	0	0	0	(0, 0)	0	0	0	0	0	0	0	0		Test only (control), LowSeSp (gen)	0	(0, 0)	0	0	0	0	0	0	0	0	0	(0, 0)	0	0	0	0	0	0	0	0		Test only (control), LowSeSp (gen)	10	(5, 17)	5	8	12
Test-to-treat, LowSeSp (gen)	0	(0, 3)	0	0	0	3	0	0	0	3	101	(79, 124)	79	93	109	124	14	8	8	15		Test-to-treat, LowSeSp (gen)	0	(0, 0)	0	0	0	0	0	0	0	0	0	(0, 0)	0	0	0	0	0	0	0	0		Test-to-treat, LowSeSp (gen)	11	(5, 36)	5	8	14
Tetracyclines																						Cephalosporins
	0 DOF										13 DOF											Test at	0 DOF										13 DOF
Test at	Median	Interval	P2.5	P25	P75	P97.5	Q1	Q2	Q3	Q4	Median	Interval	P2.5	P25	P75	P97.5	Q1	Q2	Q3	Q4			Median	Interval	P2.5	P25	P75	P97.5	Q1	Q2	Q3	Q4	Median	Interval	P2.5	P25	P75	P97.5	Q1	Q2	Q3	Q4
Control (no testing, not responsive)		(0, 0)					0	0	0	0	NA	(NA, NA)	NA	NA	NA	NA	NA	NA	NA	NA		Control (no testing, not responsive)		(0, 0)					0	0	0	0	NA	(NA, NA)	NA	NA	NA	NA	NA	NA	NA	NA
Test only (control), 100%SeSp, baseline	28544	(28494, 28591)	28494	28527	28560	28591	33	17	16	31	28543	(28492, 28593)	28492	28526	28561	28593	34	17	18	32		Test only (control), 100%SeSp, baseline	10	(4, 17)	4	8	12	17	4	2	2	5	10	(4, 17)	4	8	12	17	4	2	2	5
Test-to-treat, 100%SeSp, baseline	28544	(28493, 28591)	28493	28527	28560	28591	34	17	16	31	28602	(28556, 28646)	28556	28586	28618	28646	30	16	16	28		Test-to-treat, 100%SeSp, baseline	10	(5, 17)	5	8	12	17	3	2	2	5	718	(668, 768)	668	700	735	768	32	18	17	33
Test only (control), HighSeSp (phen)	28544	(28492, 28593)	28492	28526	28560	28593	34	18	16	33	28544	(28492, 28592)	28492	28526	28561	28592	34	18	17	31		Test only (control), HighSeSp (phen)	10	(4, 17)	4	8	12	17	4	2	2	5	10	(4, 17)	4	8	12	17	4	2	2	5
Test-to-treat, HighSeSp (phen)	28544	(28492, 28592)	28492	28527	28561	28592	35	17	17	31	28601	(28555, 28645)	28555	28586	28617	28645	31	15	16	28		Test-to-treat, HighSeSp (phen)	10	(4, 17)	4	8	12	17	4	2	2	5	715	(661, 765)	661	697	732	765	36	18	17	33
Test only (control), LowSeSp (phen)	28545	(28495, 28591)	28495	28527	28561	28591	32	18	16	30	28545	(28494, 28592)	28494	28527	28561	28592	33	18	16	31		Test only (control), LowSeSp (phen)	10	(4, 17)	4	8	12	17	4	2	2	5	10	(4, 17)	4	8	12	17	4	2	2	5
Test-to-treat, LowSeSp (phen)	28543	(28494, 28591)	28494	28527	28561	28591	33	16	18	30	28601	(28555, 28644)	28555	28585	28616	28644	30	16	15	28		Test-to-treat, LowSeSp (phen)	10	(4, 18)	4	8	12	18	4	2	2	6	701	(639, 759)	639	681	721	759	42	20	20	38
Test only (control), HighSeSp (gen)	28544	(28494, 28590)	28494	28527	28561	28590	33	17	17	29	28544	(28494, 28592)	28494	28527	28560	28592	33	17	16	32		Test only (control), HighSeSp (gen)	10	(4, 17)	4	8	12	17	4	2	2	5	10	(4, 16)	4	8	12	16	4	2	2	4
Test-to-treat, HighSeSp (gen)	28543	(28494, 28592)	28494	28527	28560	28592	33	16	17	32	28600	(28556, 28643)	28556	28585	28615	28643	29	15	15	28		Test-to-treat, HighSeSp (gen)	10	(4, 18)	4	8	12	18	4	2	2	6	691	(626, 753)	626	669	711	753	43	22	20	42
Test only (control), LowSeSp (gen)	28544	(28494, 28592)	28494	28526	28561	28592	32	18	17	31	28543	(28493, 28592)	28493	28527	28560	28592	34	16	17	32		Test only (control), LowSeSp (gen)	10	(5, 17)	5	8	12	17	3	2	2	5	10	(4, 17)	4	8	12	17	4	2	2	5
Test-to-treat, LowSeSp (gen)	28545	(28495, 28592)	28495	28527	28562	28592	32	18	17	30	28595	(28549, 28641)	28549	28580	28611	28641	31	15	16	30		Test-to-treat, LowSeSp (gen)	11	(5, 36)	5	8	14	36	3	3	3	22	635	(551, 712)	551	607	662	712	56	28	27	50
Sulfonamides																						Trimethoprim
	0 DOF										13 DOF											Test at	0 DOF										13 DOF
Test at	Median	Interval	P2.5	P25	P75	P97.5	Q1	Q2	Q3	Q4	Median	Interval	P2.5	P25	P75	P97.5	Q1	Q2	Q3	Q4			Median	Interval	P2.5	P25	P75	P97.5	Q1	Q2	Q3	Q4	Median	Interval	P2.5	P25	P75	P97.5	Q1	Q2	Q3	Q4
Control (no testing, not responsive)		(0, 0)					0	0	0	0	NA	(NA, NA)	NA	NA	NA	NA	NA	NA	NA	NA		Control (no testing, not responsive)		(0, 0)					0	0	0	0	NA	(NA, NA)	NA	NA	NA	NA	NA	NA	NA	NA
Test only (control), 100%SeSp, baseline	0	(0, 0)	0	0	0	0	0	0	0	0	0	(0, 0)	0	0	0	0	0	0	0	0		Test only (control), 100%SeSp, baseline	0	(0, 0)	0	0	0	0	0	0	0	0	0	(0, 0)	0	0	0	0	0	0	0	0
Test-to-treat, 100%SeSp, baseline	0	(0, 0)	0	0	0	0	0	0	0	0	1	(0, 5)	0	0	2	5	0	1	1	3		Test-to-treat, 100%SeSp, baseline	0	(0, 0)	0	0	0	0	0	0	0	0	1	(0, 5)	0	0	2	5	0	1	1	3
Test only (control), HighSeSp (phen)	0	(0, 0)	0	0	0	0	0	0	0	0	0	(0, 0)	0	0	0	0	0	0	0	0		Test only (control), HighSeSp (phen)	0	(0, 0)	0	0	0	0	0	0	0	0	0	(0, 0)	0	0	0	0	0	0	0	0
Test-to-treat, HighSeSp (phen)	0	(0, 0)	0	0	0	0	0	0	0	0	1	(0, 5)	0	0	2	5	0	1	1	3		Test-to-treat, HighSeSp (phen)	0	(0, 0)	0	0	0	0	0	0	0	0	1	(0, 5)	0	0	2	5	0	1	1	3
Test only (control), LowSeSp (phen)	0	(0, 0)	0	0	0	0	0	0	0	0	0	(0, 0)	0	0	0	0	0	0	0	0		Test only (control), LowSeSp (phen)	0	(0, 0)	0	0	0	0	0	0	0	0	0	(0, 0)	0	0	0	0	0	0	0	0
Test-to-treat, LowSeSp (phen)	0	(0, 0)	0	0	0	0	0	0	0	0	1	(0, 5)	0	0	2	5	0	1	1	3		Test-to-treat, LowSeSp (phen)	0	(0, 0)	0	0	0	0	0	0	0	0	1	(0, 5)	0	0	2	5	0	1	1	3
Test only (control), HighSeSp (gen)	0	(0, 0)	0	0	0	0	0	0	0	0	0	(0, 0)	0	0	0	0	0	0	0	0		Test only (control), HighSeSp (gen)	0	(0, 0)	0	0	0	0	0	0	0	0	0	(0, 0)	0	0	0	0	0	0	0	0
Test-to-treat, HighSeSp (gen)	0	(0, 0)	0	0	0	0	0	0	0	0	1	(0, 5)	0	0	2	5	0	1	1	3		Test-to-treat, HighSeSp (gen)	0	(0, 0)	0	0	0	0	0	0	0	0	1	(0, 5)	0	0	2	5	0	1	1	3
Test only (control), LowSeSp (gen)	0	(0, 0)	0	0	0	0	0	0	0	0	0	(0, 0)	0	0	0	0	0	0	0	0		Test only (control), LowSeSp (gen)	0	(0, 0)	0	0	0	0	0	0	0	0	0	(0, 0)	0	0	0	0	0	0	0	0
Test-to-treat, LowSeSp (gen)	0	(0, 0)	0	0	0	0	0	0	0	0	1	(0, 5)	0	0	2	5	0	1	1	3		Test-to-treat, LowSeSp (gen)	0	(0, 0)	0	0	0	0	0	0	0	0	1	(0, 5)	0	0	2	5	0	1	1	3
[truncated: 15 more columns]

## Sheet: Data - # BRD relapses at end
Feedlot level
Test at	0 DOF										13 DOF
	Median	Interval	P2.5	P25	P75	P97.5	Q1	Q2	Q3	Q4	Median	Interval	P2.5	P25	P75	P97.5	Q1	Q2	Q3	Q4
Control (no testing, not responsive)		(, )					0	0	0	0	NA	(NA, NA)	NA	NA	NA	NA	NA	NA	NA	NA
Test only (control), 100%SeSp, baseline	899	(810, 1000)	810	868	933	1000	58	31	34	67	901	(811, 998)	811	869	935	998	58	32	34	63
Test-to-treat, 100%SeSp, baseline	899	(807, 999)	807	867	933	999	60	32	34	66	487	(428, 549)	428	467	509	549	39	20	22	40
Test only (control), HighSeSp (phen)	901	(808, 993)	808	868	933	993	60	33	32	60	900	(808, 1000)	808	869	934	1000	61	31	34	66
Test-to-treat, HighSeSp (phen)	901	(810, 996)	810	867	934	996	57	34	33	62	489	(429, 553)	429	468	511	553	39	21	22	42
Test only (control), LowSeSp (phen)	899	(806, 999)	806	868	935	999	62	31	36	64	901	(807, 997)	807	867	935	997	60	34	34	62
Test-to-treat, LowSeSp (phen)	900	(806, 1001)	806	868	933	1001	62	32	33	68	497	(435, 562)	435	475	518	562	40	22	21	44
Test only (control), HighSeSp (gen)	902	(810, 999)	810	869	934	999	59	33	32	65	900	(809, 999)	809	867	934	999	58	33	34	65
Test-to-treat, HighSeSp (gen)	901	(808, 994)	808	869	933	994	61	32	32	61	504	(440, 572)	440	481	526	572	41	23	22	46
Test only (control), LowSeSp (gen)	900	(809, 998)	809	867	933	998	58	33	33	65	902	(810, 997)	810	869	934	997	59	33	32	63
Test-to-treat, LowSeSp (gen)	899	(803, 995)	803	867	933	995	64	32	34	62	535	(462, 612)	462	509	561	612	47	26	26	51

## Sheet: Data - # finished calves
Finished calves from main pens
Test at	0 DOF																				13 DOF
	PEN										FEEDLOT										PEN										FEEDLOT
	Median	Interval	P2.5	P25	P75	P97.5	Q1	Q2	Q3	Q4	Median	Interval	P2.5	P25	P75	P97.5	Q1	Q2	Q3	Q4	Median	Interval	P2.5	P25	P75	P97.5	Q1	Q2	Q3	Q4	Median	Interval	P2.5	P25	P75	P97.5	Q1	Q2	Q3	Q4
Control (no testing, not responsive)		(, )					0	0	0	0		(, )					0	0	0	0	NA	(NA, NA)	NA	NA	NA	NA	NA	NA	NA	NA	NA	(NA, NA)	NA	NA	NA	NA	NA	NA	NA	NA
Test only (control), 100%SeSp, baseline	193	(186, 197)	186	191	194	197	5	2	1	3	9236	(9196, 9275)	9196	9222	9249	9275	26	14	13	26	193	(186, 197)	186	191	194	197	5	2	1	3	9236	(9194, 9273)	9194	9222	9249	9273	28	14	13	24
Test-to-treat, 100%SeSp, baseline	193	(186, 197)	186	191	194	197	5	2	1	3	9236	(9195, 9275)	9195	9222	9249	9275	27	14	13	26	194	(189, 198)	189	193	196	198	4	1	2	2	9320	(9283, 9353)	9283	9308	9332	9353	25	12	12	21
Test only (control), HighSeSp (phen)	193	(187, 197)	187	191	194	197	4	2	1	3	9236	(9195, 9275)	9195	9222	9249	9275	27	14	13	26	193	(186, 197)	186	191	194	197	5	2	1	3	9236	(9195, 9274)	9195	9222	9250	9274	27	14	14	24
Test-to-treat, HighSeSp (phen)	193	(186, 197)	186	191	194	197	5	2	1	3	9236	(9195, 9274)	9195	9223	9249	9274	28	13	13	25	194	(189, 198)	189	193	196	198	4	1	2	2	9320	(9285, 9354)	9285	9307	9332	9354	22	13	12	22
Test only (control), LowSeSp (phen)	193	(186, 197)	186	191	194	197	5	2	1	3	9236	(9195, 9275)	9195	9222	9249	9275	27	14	13	26	193	(186, 197)	186	191	194	197	5	2	1	3	9236	(9194, 9276)	9194	9222	9249	9276	28	14	13	27
Test-to-treat, LowSeSp (phen)	193	(186, 197)	186	191	194	197	5	2	1	3	9236	(9193, 9275)	9193	9222	9250	9275	29	14	14	25	194	(189, 198)	189	193	196	198	4	1	2	2	9318	(9282, 9352)	9282	9305	9329	9352	23	13	11	23
Test only (control), HighSeSp (gen)	193	(186, 197)	186	191	194	197	5	2	1	3	9236	(9195, 9275)	9195	9222	9249	9275	27	14	13	26	193	(186, 197)	186	191	194	197	5	2	1	3	9235	(9193, 9273)	9193	9222	9249	9273	29	13	14	24
Test-to-treat, HighSeSp (gen)	193	(186, 197)	186	191	194	197	5	2	1	3	9235	(9194, 9274)	9194	9222	9249	9274	28	13	14	25	194	(189, 198)	189	193	196	198	4	1	2	2	9317	(9282, 9352)	9282	9305	9329	9352	23	12	12	23
Test only (control), LowSeSp (gen)	193	(186, 197)	186	191	194	197	5	2	1	3	9236	(9195, 9275)	9195	9221	9249	9275	26	15	13	26	193	(186, 197)	186	191	194	197	5	2	1	3	9236	(9195, 9274)	9195	9222	9250	9274	27	14	14	24
Test-to-treat, LowSeSp (gen)	193	(186, 197)	186	191	194	197	5	2	1	3	9236	(9195, 9275)	9195	9222	9250	9275	27	14	14	25	194	(189, 198)	189	192	196	198	3	2	2	2	9310	(9272, 9344)	9272	9297	9322	9344	25	13	12	22
